# Supplementary material for: Concept and location neurons in the human brain provide the ‘what’ and ‘where’ in memory formation
Source: Nat Commun. 2024 Sep 10;15:7926. doi: 10.1038/s41467-024-52295-5 (PMC11387663; doi:10.1038/s41467-024-52295-5)
Supplement: Supplementary file 4 — Source Data [file 41467_2024_52295_MOESM4_ESM.xlsx]

## Sheet: figure_3
means_rem_1_1	-0.0214096	-0.0212798	-0.0211497	-0.0210192	-0.0208884	-0.0207574	-0.0206261	-0.0204946	-0.020363	-0.0202313	-0.0200995	-0.0199676	-0.0198358	-0.0197041	-0.0195724	-0.0194409	-0.0193096	-0.0191785	-0.0190477	-0.0189172	-0.018787	-0.0186572	-0.0185279	-0.0183989	-0.0182706	-0.0181427	-0.0180155	-0.0178889	-0.0177629	-0.0176376	-0.0175131	-0.0173893	-0.0172664	-0.0171443	-0.0170231	-0.0169028	-0.0167835	-0.0166652	-0.0165479	-0.0164316	-0.0163165	-0.0162025	-0.0160897	-0.015978	-0.0158676	-0.0157584	-0.0156505	-0.0155439	-0.0154387
means_forg_1_1	-0.113344	-0.113316	-0.113281	-0.11324	-0.113194	-0.113142	-0.113084	-0.113021	-0.112951	-0.112876	-0.112795	-0.112708	-0.112616	-0.112518	-0.112414	-0.112305	-0.11219	-0.112069	-0.111943	-0.111811	-0.111674	-0.111531	-0.111382	-0.111228	-0.111069	-0.110904	-0.110734	-0.110559	-0.110378	-0.110192	-0.110001	-0.109805	-0.109603	-0.109396	-0.109185	-0.108968	-0.108746	-0.10852	-0.108289	-0.108052	-0.107811	-0.107566	-0.107315	-0.107061	-0.106801	-0.106537	-0.106269	-0.105996	-0.105719
SEMs_rem_1_1	0.0321694	0.0321653	0.0321603	0.0321544	0.0321476	0.0321399	0.0321312	0.0321216	0.032111	0.0320995	0.032087	0.0320735	0.032059	0.0320436	0.0320271	0.0320097	0.0319912	0.0319718	0.0319513	0.0319298	0.0319073	0.0318838	0.0318593	0.0318337	0.0318071	0.0317796	0.031751	0.0317213	0.0316907	0.0316591	0.0316264	0.0315927	0.0315581	0.0315224	0.0314858	0.0314482	0.0314096	0.03137	0.0313295	0.031288	0.0312456	0.0312023	0.031158	0.0311128	0.0310667	0.0310197	0.0309719	0.0309231	0.0308736
SEMs_forg_1_1	0.0346528	0.0346179	0.0345825	0.0345466	0.0345104	0.0344737	0.0344366	0.0343991	0.0343613	0.034323	0.0342844	0.0342454	0.034206	0.0341664	0.0341263	0.034086	0.0340454	0.0340044	0.0339632	0.0339217	0.0338799	0.0338379	0.0337957	0.0337532	0.0337106	0.0336677	0.0336247	0.0335815	0.0335381	0.0334946	0.033451	0.0334073	0.0333635	0.0333197	0.0332758	0.0332318	0.0331878	0.0331438	0.0330999	0.0330559	0.033012	0.0329682	0.0329244	0.0328807	0.0328372	0.0327937	0.0327505	0.0327074	0.0326644
x_1	-500	-499	-498	-497	-496	-495	-494	-493	-492	-491	-490	-489	-488	-487	-486	-485	-484	-483	-482	-481	-480	-479	-478	-477	-476	-475	-474	-473	-472	-471	-470	-469	-468	-467	-466	-465	-464	-463	-462	-461	-460	-459	-458	-457	-456	-455	-454	-453	-452
pos_true_froms_1_1	740
pos_true_tos_1_1	1750
pos_true_p_1_1	0.0001
neg_true_froms_1_1
neg_true_tos_1_1
neg_true_p_1_1
means_rem_1_2	0.0186418	0.0181278	0.0176142	0.0171011	0.0165884	0.0160764	0.015565	0.0150544	0.0145445	0.0140356	0.0135277	0.0130209	0.0125152	0.0120108	0.0115076	0.0110059	0.0105056	0.0100069	0.00950992	0.00901459	0.00852109	0.00802944	0.00753974	0.00705204	0.00656642	0.006083	0.00560183	0.00512298	0.00464654	0.00417257	0.00370114	0.00323232	0.00276622	0.00230286	0.00184233	0.00138462	0.000929883	0.000478183	2.94754e-05	-0.000416041	-0.000858379	-0.00129743	-0.00173315	-0.00216552	-0.00259444	-0.00301988	-0.0034418	-0.00386013	-0.00427477
means_forg_1_2	-0.0535619	-0.0531877	-0.0528129	-0.0524375	-0.0520616	-0.0516852	-0.0513084	-0.0509313	-0.0505541	-0.0501767	-0.0497993	-0.0494219	-0.0490446	-0.0486674	-0.0482906	-0.0479141	-0.047538	-0.0471623	-0.0467873	-0.0464128	-0.0460391	-0.0456662	-0.0452941	-0.0449229	-0.0445527	-0.0441835	-0.0438155	-0.0434486	-0.0430831	-0.0427189	-0.0423561	-0.0419947	-0.0416349	-0.0412766	-0.0409201	-0.0405651	-0.040212	-0.0398608	-0.0395115	-0.0391642	-0.0388189	-0.0384757	-0.0381347	-0.0377958	-0.0374592	-0.037125	-0.0367932	-0.0364638	-0.036137
SEMs_rem_1_2	0.0866188	0.0865798	0.0865367	0.0864896	0.0864384	0.0863833	0.0863243	0.0862612	0.0861943	0.0861235	0.0860489	0.0859704	0.0858882	0.0858023	0.0857126	0.0856193	0.0855224	0.0854219	0.0853178	0.0852103	0.0850993	0.0849849	0.0848672	0.0847462	0.0846219	0.0844944	0.0843639	0.0842302	0.0840935	0.0839538	0.0838113	0.0836659	0.0835177	0.0833668	0.0832132	0.0830571	0.0828984	0.0827373	0.0825738	0.082408	0.0822399	0.0820697	0.0818974	0.081723	0.0815467	0.0813686	0.0811886	0.081007	0.0808237
SEMs_forg_1_2	0.0818563	0.0816302	0.081402	0.0811718	0.0809398	0.0807059	0.0804703	0.080233	0.0799941	0.0797537	0.0795118	0.0792685	0.0790239	0.0787781	0.0785312	0.0782832	0.0780342	0.0777844	0.0775337	0.0772824	0.0770304	0.0767778	0.0765249	0.0762716	0.076018	0.0757642	0.0755104	0.0752566	0.0750029	0.0747495	0.0744963	0.0742436	0.0739913	0.0737397	0.0734888	0.0732387	0.0729895	0.0727413	0.0724943	0.0722484	0.0720038	0.0717607	0.071519	0.0712789	0.0710406	0.0708041	0.0705694	0.0703367	0.0701061
x_1	-500	-499	-498	-497	-496	-495	-494	-493	-492	-491	-490	-489	-488	-487	-486	-485	-484	-483	-482	-481	-480	-479	-478	-477	-476	-475	-474	-473	-472	-471	-470	-469	-468	-467	-466	-465	-464	-463	-462	-461	-460	-459	-458	-457	-456	-455	-454	-453	-452
pos_true_froms_1_2
pos_true_tos_1_2
pos_true_p_1_2
neg_true_froms_1_2
neg_true_tos_1_2
neg_true_p_1_2
means_rem_1_3	-0.00392266	-0.00395568	-0.0039889	-0.00402233	-0.00405594	-0.00408975	-0.00412373	-0.0041579	-0.00419223	-0.00422673	-0.00426138	-0.00429618	-0.00433112	-0.0043662	-0.0044014	-0.00443673	-0.00447216	-0.00450771	-0.00454334	-0.00457907	-0.00461488	-0.00465076	-0.00468671	-0.00472271	-0.00475877	-0.00479486	-0.00483099	-0.00486714	-0.00490331	-0.00493949	-0.00497566	-0.00501182	-0.00504797	-0.00508409	-0.00512017	-0.0051562	-0.00519218	-0.0052281	-0.00526395	-0.00529972	-0.00533539	-0.00537097	-0.00540644	-0.00544179	-0.00547701	-0.00551209	-0.00554704	-0.00558182	-0.00561645
means_forg_1_3	0.0108025	0.0108509	0.0108984	0.0109452	0.0109911	0.0110362	0.0110804	0.0111238	0.0111663	0.0112079	0.0112487	0.0112886	0.0113276	0.0113657	0.0114029	0.0114392	0.0114746	0.011509	0.0115426	0.0115752	0.0116068	0.0116376	0.0116674	0.0116962	0.0117241	0.011751	0.0117769	0.0118019	0.0118259	0.0118489	0.011871	0.0118921	0.0119122	0.0119313	0.0119494	0.0119665	0.0119827	0.0119978	0.012012	0.0120252	0.0120373	0.0120485	0.0120587	0.0120678	0.012076	0.0120832	0.0120894	0.0120945	0.0120987
SEMs_rem_1_3	0.0041849	0.00417891	0.00417287	0.0041668	0.00416069	0.00415453	0.00414834	0.0041421	0.00413582	0.00412951	0.00412315	0.00411675	0.0041103	0.00410382	0.0040973	0.00409073	0.00408413	0.00407748	0.00407079	0.00406407	0.0040573	0.00405049	0.00404365	0.00403676	0.00402984	0.00402287	0.00401587	0.00400883	0.00400176	0.00399465	0.0039875	0.00398031	0.0039731	0.00396585	0.00395856	0.00395124	0.0039439	0.00393652	0.00392911	0.00392167	0.0039142	0.00390671	0.00389919	0.00389165	0.00388408	0.00387649	0.00386887	0.00386124	0.00385359
SEMs_forg_1_3	0.00487241	0.00486723	0.00486199	0.00485669	0.00485133	0.00484591	0.00484044	0.0048349	0.00482931	0.00482365	0.00481794	0.00481218	0.00480635	0.00480047	0.00479453	0.00478854	0.00478249	0.00477639	0.00477023	0.00476402	0.00475775	0.00475143	0.00474506	0.00473864	0.00473217	0.00472564	0.00471907	0.00471245	0.00470578	0.00469906	0.00469229	0.00468548	0.00467863	0.00467173	0.00466479	0.00465781	0.00465078	0.00464372	0.00463661	0.00462947	0.00462229	0.00461508	0.00460783	0.00460054	0.00459323	0.00458588	0.0045785	0.0045711	0.00456366
x_1	-500	-499	-498	-497	-496	-495	-494	-493	-492	-491	-490	-489	-488	-487	-486	-485	-484	-483	-482	-481	-480	-479	-478	-477	-476	-475	-474	-473	-472	-471	-470	-469	-468	-467	-466	-465	-464	-463	-462	-461	-460	-459	-458	-457	-456	-455	-454	-453	-452
pos_true_froms_1_3
pos_true_tos_1_3
pos_true_p_1_3
neg_true_froms_1_3	1
neg_true_tos_1_3	189
neg_true_p_1_3	0.0457
means_rem_2_1	-0.0109494	-0.0108143	-0.0106787	-0.0105426	-0.010406	-0.0102689	-0.0101312	-0.00999307	-0.00985442	-0.00971527	-0.00957561	-0.00943545	-0.00929479	-0.00915366	-0.00901204	-0.00886994	-0.00872737	-0.00858433	-0.00844083	-0.00829686	-0.00815247	-0.00800765	-0.0078624	-0.00771671	-0.00757061	-0.00742409	-0.0072772	-0.00712991	-0.00698226	-0.00683425	-0.00668587	-0.00653716	-0.00638809	-0.00623874	-0.00608908	-0.00593912	-0.00578889	-0.00563838	-0.00548762	-0.00533666	-0.00518547	-0.00503405	-0.00488244	-0.00473067	-0.00457874	-0.00442666	-0.00427447	-0.00412216	-0.00396976
means_forg_2_1	-0.0519085	-0.0518621	-0.0518158	-0.0517697	-0.0517238	-0.0516782	-0.0516328	-0.0515876	-0.0515427	-0.051498	-0.0514537	-0.0514097	-0.0513659	-0.0513225	-0.0512795	-0.0512368	-0.0511945	-0.0511525	-0.0511109	-0.0510697	-0.0510289	-0.0509885	-0.0509486	-0.050909	-0.0508699	-0.0508312	-0.050793	-0.0507552	-0.0507178	-0.0506808	-0.0506444	-0.0506084	-0.0505728	-0.0505377	-0.050503	-0.0504688	-0.050435	-0.0504017	-0.0503688	-0.0503363	-0.0503043	-0.0502728	-0.0502416	-0.0502108	-0.0501805	-0.0501506	-0.0501211	-0.0500919	-0.0500631
SEMs_rem_2_1	0.0333834	0.0333939	0.0334051	0.0334167	0.0334289	0.0334416	0.0334548	0.0334685	0.0334828	0.0334975	0.0335127	0.0335284	0.0335445	0.0335611	0.0335782	0.0335957	0.0336136	0.033632	0.0336507	0.0336699	0.0336894	0.0337093	0.0337296	0.0337503	0.0337712	0.0337925	0.0338141	0.033836	0.0338582	0.0338807	0.0339034	0.0339263	0.0339495	0.0339729	0.0339965	0.0340203	0.0340442	0.0340683	0.0340925	0.0341169	0.0341413	0.0341659	0.0341905	0.0342152	0.0342399	0.0342647	0.0342895	0.0343142	0.034339
SEMs_forg_2_1	0.03391	0.0339049	0.0338993	0.0338933	0.0338868	0.03388	0.0338728	0.0338652	0.0338572	0.0338488	0.0338401	0.033831	0.0338215	0.0338116	0.0338014	0.0337908	0.0337798	0.0337686	0.0337569	0.033745	0.0337327	0.0337201	0.0337072	0.033694	0.0336804	0.0336666	0.0336525	0.0336381	0.0336234	0.0336084	0.0335932	0.0335777	0.033562	0.033546	0.0335297	0.0335133	0.0334966	0.0334796	0.0334625	0.0334451	0.0334276	0.0334098	0.0333919	0.0333738	0.0333555	0.033337	0.0333184	0.0332996	0.0332806
x_2	-500	-499	-498	-497	-496	-495	-494	-493	-492	-491	-490	-489	-488	-487	-486	-485	-484	-483	-482	-481	-480	-479	-478	-477	-476	-475	-474	-473	-472	-471	-470	-469	-468	-467	-466	-465	-464	-463	-462	-461	-460	-459	-458	-457	-456	-455	-454	-453	-452
pos_true_froms_2_1	1032
pos_true_tos_2_1	1297
pos_true_p_2_1	0.0096
neg_true_froms_2_1
neg_true_tos_2_1
neg_true_p_2_1
means_rem_2_2	0.0148308	0.0152522	0.0156742	0.0160967	0.0165195	0.0169428	0.0173664	0.0177902	0.0182143	0.0186385	0.0190629	0.0194874	0.0199119	0.0203364	0.0207608	0.0211852	0.0216094	0.0220334	0.0224573	0.0228808	0.0233041	0.023727	0.0241495	0.0245716	0.0249932	0.0254142	0.0258347	0.0262546	0.0266739	0.0270924	0.0275103	0.0279273	0.0283436	0.028759	0.0291735	0.0295871	0.0299998	0.0304115	0.0308222	0.0312317	0.0316402	0.0320475	0.0324537	0.0328586	0.0332623	0.0336648	0.0340659	0.0344658	0.0348642
means_forg_2_2	0.0438134	0.0438233	0.0438264	0.0438227	0.043812	0.0437944	0.04377	0.0437387	0.0437004	0.0436553	0.0436032	0.0435441	0.0434782	0.0434053	0.0433255	0.0432388	0.0431451	0.0430445	0.042937	0.0428227	0.0427014	0.0425732	0.0424382	0.0422963	0.0421474	0.0419918	0.0418293	0.0416601	0.041484	0.0413012	0.0411117	0.0409154	0.0407124	0.0405028	0.0402865	0.0400635	0.0398339	0.0395978	0.0393551	0.0391059	0.0388502	0.0385881	0.0383195	0.0380446	0.0377632	0.0374756	0.0371818	0.0368817	0.0365754
SEMs_rem_2_2	0.0561921	0.056252	0.0563147	0.05638	0.0564481	0.0565188	0.0565924	0.0566686	0.0567476	0.0568293	0.0569137	0.0570008	0.0570906	0.0571831	0.0572783	0.0573761	0.0574766	0.0575796	0.0576852	0.0577934	0.0579041	0.0580173	0.058133	0.058251	0.0583715	0.0584943	0.0586194	0.0587468	0.0588763	0.059008	0.0591419	0.0592778	0.0594157	0.0595556	0.0596974	0.0598411	0.0599865	0.0601336	0.0602825	0.0604329	0.0605849	0.0607384	0.0608933	0.0610495	0.061207	0.0613658	0.0615258	0.0616868	0.0618489
SEMs_forg_2_2	0.0796247	0.0797152	0.0798048	0.0798936	0.0799816	0.0800687	0.080155	0.0802403	0.0803248	0.0804085	0.0804913	0.0805731	0.0806541	0.0807342	0.0808134	0.0808917	0.0809691	0.0810455	0.081121	0.0811956	0.0812693	0.081342	0.0814138	0.0814846	0.0815544	0.0816233	0.0816912	0.0817581	0.081824	0.081889	0.0819529	0.0820158	0.0820777	0.0821385	0.0821983	0.0822571	0.0823149	0.0823715	0.0824272	0.0824817	0.0825352	0.0825875	0.0826388	0.082689	0.0827381	0.0827861	0.082833	0.0828787	0.0829233
x_2	-500	-499	-498	-497	-496	-495	-494	-493	-492	-491	-490	-489	-488	-487	-486	-485	-484	-483	-482	-481	-480	-479	-478	-477	-476	-475	-474	-473	-472	-471	-470	-469	-468	-467	-466	-465	-464	-463	-462	-461	-460	-459	-458	-457	-456	-455	-454	-453	-452
pos_true_froms_2_2
pos_true_tos_2_2
pos_true_p_2_2
neg_true_froms_2_2
neg_true_tos_2_2
neg_true_p_2_2
means_rem_2_3	-0.00277175	-0.00277697	-0.0027819	-0.00278655	-0.00279092	-0.002795	-0.00279881	-0.00280234	-0.00280559	-0.00280857	-0.00281127	-0.0028137	-0.00281586	-0.00281775	-0.00281937	-0.00282073	-0.00282181	-0.00282264	-0.00282319	-0.00282349	-0.00282353	-0.00282331	-0.00282282	-0.00282209	-0.00282109	-0.00281984	-0.00281833	-0.00281658	-0.00281457	-0.00281231	-0.0028098	-0.00280704	-0.00280404	-0.00280079	-0.0027973	-0.00279356	-0.00278958	-0.00278536	-0.00278089	-0.00277619	-0.00277125	-0.00276607	-0.00276066	-0.00275501	-0.00274912	-0.002743	-0.00273665	-0.00273007	-0.00272325
means_forg_2_3	-0.00093941	-0.00105572	-0.00117181	-0.00128767	-0.00140329	-0.00151863	-0.00163369	-0.00174845	-0.0018629	-0.00197702	-0.0020908	-0.0022042	-0.00231724	-0.00242988	-0.00254211	-0.00265392	-0.00276528	-0.0028762	-0.00298664	-0.00309659	-0.00320605	-0.00331499	-0.0034234	-0.00353127	-0.00363858	-0.00374532	-0.00385147	-0.00395702	-0.00406196	-0.00416626	-0.00426993	-0.00437294	-0.00447528	-0.00457693	-0.00467789	-0.00477815	-0.00487768	-0.00497647	-0.00507453	-0.00517181	-0.00526834	-0.00536408	-0.00545902	-0.00555316	-0.00564648	-0.00573898	-0.00583063	-0.00592143	-0.00601137
SEMs_rem_2_3	0.00359457	0.0035895	0.00358443	0.00357936	0.00357429	0.00356922	0.00356415	0.00355908	0.00355401	0.00354894	0.00354387	0.0035388	0.00353373	0.00352866	0.00352359	0.00351852	0.00351345	0.00350838	0.00350331	0.00349825	0.00349318	0.00348812	0.00348305	0.00347799	0.00347293	0.00346787	0.00346282	0.00345776	0.00345271	0.00344766	0.00344262	0.00343758	0.00343254	0.0034275	0.00342247	0.00341744	0.00341242	0.0034074	0.00340238	0.00339737	0.00339237	0.00338737	0.00338238	0.00337739	0.00337241	0.00336744	0.00336248	0.00335752	0.00335257
SEMs_forg_2_3	0.00384655	0.00384059	0.00383465	0.00382873	0.00382283	0.00381695	0.00381109	0.00380525	0.00379943	0.00379364	0.00378787	0.00378212	0.0037764	0.0037707	0.00376503	0.00375939	0.00375377	0.00374818	0.00374262	0.00373709	0.00373159	0.00372611	0.00372067	0.00371526	0.00370987	0.00370452	0.00369921	0.00369392	0.00368867	0.00368345	0.00367826	0.00367311	0.00366799	0.00366291	0.00365786	0.00365284	0.00364787	0.00364293	0.00363802	0.00363315	0.00362832	0.00362353	0.00361877	0.00361405	0.00360937	0.00360473	0.00360013	0.00359556	0.00359104
x_2	-500	-499	-498	-497	-496	-495	-494	-493	-492	-491	-490	-489	-488	-487	-486	-485	-484	-483	-482	-481	-480	-479	-478	-477	-476	-475	-474	-473	-472	-471	-470	-469	-468	-467	-466	-465	-464	-463	-462	-461	-460	-459	-458	-457	-456	-455	-454	-453	-452
pos_true_froms_2_3
pos_true_tos_2_3
pos_true_p_2_3
neg_true_froms_2_3
neg_true_tos_2_3
neg_true_p_2_3
means_rem_3_1	-0.126288	-0.12644	-0.12659	-0.126737	-0.126882	-0.127024	-0.127163	-0.1273	-0.127434	-0.127565	-0.127694	-0.12782	-0.127943	-0.128064	-0.128182	-0.128296	-0.128409	-0.128518	-0.128624	-0.128728	-0.128828	-0.128926	-0.129021	-0.129113	-0.129202	-0.129288	-0.129371	-0.129451	-0.129528	-0.129602	-0.129673	-0.129741	-0.129807	-0.129869	-0.129928	-0.129984	-0.130037	-0.130087	-0.130134	-0.130179	-0.13022	-0.130258	-0.130293	-0.130325	-0.130354	-0.130381	-0.130404	-0.130424	-0.130442
means_forg_3_1	-0.109872	-0.10962	-0.109361	-0.109096	-0.108824	-0.108547	-0.108263	-0.107973	-0.107678	-0.107377	-0.10707	-0.106757	-0.10644	-0.106117	-0.105789	-0.105456	-0.105118	-0.104775	-0.104428	-0.104076	-0.10372	-0.10336	-0.102995	-0.102627	-0.102255	-0.101879	-0.1015	-0.101117	-0.10073	-0.100341	-0.0999486	-0.0995532	-0.0991551	-0.0987542	-0.0983509	-0.0979452	-0.0975372	-0.097127	-0.0967149	-0.0963008	-0.0958851	-0.0954677	-0.0950488	-0.0946285	-0.0942071	-0.0937845	-0.0933609	-0.0929364	-0.0925112
SEMs_rem_3_1	0.0476251	0.0475854	0.0475471	0.0475104	0.0474752	0.0474416	0.0474095	0.0473791	0.0473503	0.0473231	0.0472975	0.0472737	0.0472515	0.047231	0.0472122	0.0471952	0.0471799	0.0471663	0.0471544	0.0471443	0.047136	0.0471293	0.0471245	0.0471214	0.04712	0.0471203	0.0471224	0.0471263	0.0471318	0.0471391	0.047148	0.0471586	0.0471709	0.0471849	0.0472005	0.0472177	0.0472365	0.0472569	0.0472789	0.0473024	0.0473274	0.047354	0.0473819	0.0474113	0.0474421	0.0474743	0.0475079	0.0475428	0.0475789
SEMs_forg_3_1	0.0428648	0.0428849	0.0429093	0.0429378	0.0429704	0.0430072	0.043048	0.0430928	0.0431417	0.0431944	0.0432511	0.0433117	0.0433761	0.0434442	0.043516	0.0435915	0.0436706	0.0437532	0.0438393	0.0439288	0.0440216	0.0441177	0.044217	0.0443194	0.0444249	0.0445333	0.0446446	0.0447588	0.0448758	0.0449954	0.0451176	0.0452423	0.0453694	0.0454989	0.0456307	0.0457646	0.0459007	0.0460388	0.0461788	0.0463207	0.0464644	0.0466098	0.0467568	0.0469053	0.0470553	0.0472067	0.0473593	0.0475132	0.0476682
x_3	-500	-499	-498	-497	-496	-495	-494	-493	-492	-491	-490	-489	-488	-487	-486	-485	-484	-483	-482	-481	-480	-479	-478	-477	-476	-475	-474	-473	-472	-471	-470	-469	-468	-467	-466	-465	-464	-463	-462	-461	-460	-459	-458	-457	-456	-455	-454	-453	-452
pos_true_froms_3_1	992
pos_true_tos_3_1	1119
pos_true_p_3_1	0.039
neg_true_froms_3_1
neg_true_tos_3_1
neg_true_p_3_1
means_rem_3_2	0.0788912	0.0771477	0.0753858	0.0736058	0.0718073	0.0699908	0.0681566	0.0663048	0.0644357	0.0625494	0.0606463	0.0587265	0.0567899	0.0548375	0.0528692	0.0508853	0.0488859	0.0468714	0.0448422	0.0427983	0.0407403	0.0386683	0.036583	0.034484	0.0323721	0.0302476	0.0281107	0.0259619	0.0238014	0.0216297	0.019447	0.0172539	0.0150505	0.0128374	0.0106149	0.00838346	0.0061434	0.00389514	0.00163912	-0.000624257	-0.00289456	-0.00517137	-0.00745424	-0.00974274	-0.0120364	-0.0143348	-0.0166375	-0.018944	-0.0212538
means_forg_3_2	-0.045983	-0.049803	-0.053634	-0.0574761	-0.061329	-0.0651927	-0.0690671	-0.0729519	-0.076847	-0.0807524	-0.0846677	-0.088593	-0.0925281	-0.0964726	-0.100426	-0.104389	-0.108361	-0.112342	-0.116332	-0.12033	-0.124336	-0.12835	-0.132371	-0.1364	-0.140437	-0.144481	-0.148531	-0.152588	-0.156651	-0.16072	-0.164795	-0.168876	-0.172962	-0.177052	-0.181148	-0.185247	-0.189351	-0.193458	-0.197569	-0.201683	-0.205799	-0.209918	-0.214039	-0.218162	-0.222286	-0.226411	-0.230537	-0.234662	-0.238788
SEMs_rem_3_2	0.480436	0.480436	0.480436	0.480436	0.480436	0.480436	0.480436	0.480436	0.480436	0.480436	0.480436	0.480436	0.480436	0.480436	0.480436	0.480436	0.480436	0.480436	0.480436	0.480436	0.480436	0.480436	0.480436	0.480436	0.480436	0.480436	0.480436	0.480436	0.480436	0.480436	0.480436	0.480436	0.480436	0.480436	0.480436	0.480436	0.480436	0.480436	0.480436	0.480436	0.480436	0.480436	0.480436	0.480436	0.480436	0.480436	0.480436	0.480436	0.480436
SEMs_forg_3_2	0.572005	0.572005	0.572005	0.572005	0.572005	0.572005	0.572005	0.572005	0.572005	0.572005	0.572005	0.572005	0.572005	0.572005	0.572005	0.572005	0.572005	0.572005	0.572005	0.572005	0.572005	0.572005	0.572005	0.572005	0.572005	0.572005	0.572005	0.572005	0.572005	0.572005	0.572005	0.572005	0.572005	0.572005	0.572005	0.572005	0.572005	0.572005	0.572005	0.572005	0.572005	0.572005	0.572005	0.572005	0.572005	0.572005	0.572005	0.572005	0.572005
x_3	-500	-499	-498	-497	-496	-495	-494	-493	-492	-491	-490	-489	-488	-487	-486	-485	-484	-483	-482	-481	-480	-479	-478	-477	-476	-475	-474	-473	-472	-471	-470	-469	-468	-467	-466	-465	-464	-463	-462	-461	-460	-459	-458	-457	-456	-455	-454	-453	-452
pos_true_froms_3_2
pos_true_tos_3_2
pos_true_p_3_2
neg_true_froms_3_2
neg_true_tos_3_2
neg_true_p_3_2
means_rem_3_3	0.0215705	0.0215019	0.0214334	0.0213649	0.0212964	0.021228	0.0211598	0.0210915	0.0210234	0.0209554	0.0208874	0.0208196	0.0207518	0.0206842	0.0206168	0.0205494	0.0204822	0.0204151	0.0203481	0.0202814	0.0202147	0.0201482	0.0200819	0.0200158	0.0199498	0.019884	0.0198183	0.0197529	0.0196876	0.0196225	0.0195576	0.0194929	0.0194284	0.0193641	0.0192999	0.019236	0.0191723	0.0191088	0.0190454	0.0189823	0.0189194	0.0188567	0.0187942	0.018732	0.0186699	0.018608	0.0185464	0.0184849	0.0184237
means_forg_3_3	0.00106798	0.000895625	0.000724041	0.000553254	0.000383269	0.0002141	4.57606e-05	-0.000121731	-0.000288363	-0.000454129	-0.000619015	-0.000783005	-0.000946094	-0.00110826	-0.00126951	-0.00142981	-0.00158916	-0.00174755	-0.00190496	-0.0020614	-0.00221683	-0.00237126	-0.00252467	-0.00267707	-0.00282842	-0.00297873	-0.00312799	-0.00327619	-0.00342333	-0.00356937	-0.00371433	-0.00385819	-0.00400095	-0.0041426	-0.00428312	-0.00442252	-0.00456077	-0.00469789	-0.00483386	-0.00496867	-0.00510231	-0.00523479	-0.00536609	-0.00549621	-0.00562514	-0.00575288	-0.00587941	-0.00600474	-0.00612886
SEMs_rem_3_3	0.00553994	0.0055303	0.00552072	0.0055112	0.00550174	0.00549235	0.00548302	0.00547376	0.00546456	0.00545542	0.00544634	0.00543733	0.00542838	0.0054195	0.00541068	0.00540192	0.00539323	0.0053846	0.00537603	0.00536752	0.00535908	0.00535069	0.00534237	0.00533411	0.00532591	0.00531777	0.0053097	0.00530168	0.00529372	0.00528581	0.00527797	0.00527018	0.00526246	0.00525478	0.00524717	0.00523961	0.0052321	0.00522465	0.00521726	0.00520992	0.00520263	0.00519539	0.00518821	0.00518107	0.00517399	0.00516696	0.00515997	0.00515304	0.00514615
SEMs_forg_3_3	0.00623819	0.00622731	0.00621644	0.00620558	0.00619472	0.00618386	0.00617301	0.00616217	0.00615133	0.0061405	0.00612968	0.00611887	0.00610808	0.00609729	0.00608651	0.00607575	0.00606499	0.00605426	0.00604353	0.00603283	0.00602214	0.00601146	0.0060008	0.00599016	0.00597954	0.00596894	0.00595836	0.0059478	0.00593726	0.00592674	0.00591625	0.00590578	0.00589533	0.00588491	0.00587451	0.00586414	0.00585379	0.00584347	0.00583318	0.00582291	0.00581267	0.00580246	0.00579228	0.00578213	0.00577201	0.00576192	0.00575186	0.00574183	0.00573183
x_3	-500	-499	-498	-497	-496	-495	-494	-493	-492	-491	-490	-489	-488	-487	-486	-485	-484	-483	-482	-481	-480	-479	-478	-477	-476	-475	-474	-473	-472	-471	-470	-469	-468	-467	-466	-465	-464	-463	-462	-461	-460	-459	-458	-457	-456	-455	-454	-453	-452
pos_true_froms_3_3	1	981
pos_true_tos_3_3	228	1442
pos_true_p_3_3	0.0305	0.0045
neg_true_froms_3_3
neg_true_tos_3_3
neg_true_p_3_3
means_rem_4_1	-0.0363972	-0.0363578	-0.0363152	-0.0362695	-0.0362207	-0.0361688	-0.0361138	-0.0360557	-0.0359946	-0.0359304	-0.0358632	-0.0357929	-0.0357196	-0.0356434	-0.0355641	-0.0354819	-0.0353968	-0.0353088	-0.0352178	-0.035124	-0.0350274	-0.0349279	-0.0348256	-0.0347205	-0.0346127	-0.0345021	-0.0343888	-0.0342729	-0.0341543	-0.0340331	-0.0339093	-0.0337829	-0.0336541	-0.0335227	-0.0333889	-0.0332526	-0.0331139	-0.0329729	-0.0328295	-0.0326839	-0.032536	-0.0323859	-0.0322336	-0.0320791	-0.0319226	-0.031764	-0.0316034	-0.0314408	-0.0312762
means_forg_4_1	-0.0171544	-0.0172651	-0.0173762	-0.0174877	-0.0175995	-0.0177117	-0.0178242	-0.0179372	-0.0180505	-0.0181643	-0.0182785	-0.0183931	-0.0185082	-0.0186237	-0.0187397	-0.0188562	-0.0189731	-0.0190906	-0.0192086	-0.019327	-0.019446	-0.0195656	-0.0196857	-0.0198064	-0.0199276	-0.0200495	-0.0201719	-0.020295	-0.0204187	-0.020543	-0.0206679	-0.0207936	-0.0209199	-0.0210469	-0.0211745	-0.0213029	-0.021432	-0.0215619	-0.0216924	-0.0218237	-0.0219558	-0.0220887	-0.0222223	-0.0223568	-0.022492	-0.0226281	-0.022765	-0.0229027	-0.0230413
SEMs_rem_4_1	0.0259982	0.0259896	0.0259814	0.0259737	0.0259664	0.0259596	0.0259533	0.0259474	0.025942	0.025937	0.0259325	0.0259285	0.0259249	0.0259218	0.0259191	0.0259169	0.0259152	0.0259139	0.025913	0.0259127	0.0259127	0.0259133	0.0259143	0.0259157	0.0259176	0.0259199	0.0259227	0.0259259	0.0259295	0.0259336	0.0259381	0.0259431	0.0259484	0.0259542	0.0259604	0.0259671	0.0259741	0.0259815	0.0259894	0.0259976	0.0260062	0.0260153	0.0260247	0.0260345	0.0260446	0.0260552	0.026066	0.0260773	0.0260889
SEMs_forg_4_1	0.0332197	0.0331769	0.0331343	0.033092	0.0330499	0.0330081	0.0329666	0.0329254	0.0328846	0.0328441	0.032804	0.0327643	0.0327251	0.0326863	0.0326479	0.0326101	0.0325728	0.032536	0.0324997	0.0324641	0.032429	0.0323945	0.0323607	0.0323275	0.0322949	0.0322631	0.032232	0.0322015	0.0321719	0.032143	0.0321148	0.0320875	0.032061	0.0320353	0.0320105	0.0319865	0.0319634	0.0319412	0.0319199	0.0318995	0.03188	0.0318615	0.031844	0.0318274	0.0318118	0.0317972	0.0317837	0.0317711	0.0317596
x_4	-500	-499	-498	-497	-496	-495	-494	-493	-492	-491	-490	-489	-488	-487	-486	-485	-484	-483	-482	-481	-480	-479	-478	-477	-476	-475	-474	-473	-472	-471	-470	-469	-468	-467	-466	-465	-464	-463	-462	-461	-460	-459	-458	-457	-456	-455	-454	-453	-452
pos_true_froms_4_1
pos_true_tos_4_1
pos_true_p_4_1
neg_true_froms_4_1
neg_true_tos_4_1
neg_true_p_4_1
means_rem_4_2	0.0392588	0.0393442	0.0394286	0.0395118	0.0395939	0.0396748	0.0397545	0.0398329	0.0399101	0.0399859	0.0400603	0.0401335	0.0402052	0.0402756	0.0403446	0.0404121	0.0404781	0.0405427	0.0406057	0.0406673	0.0407273	0.0407858	0.0408428	0.0408982	0.040952	0.0410042	0.041055	0.0411041	0.0411517	0.0411977	0.0412421	0.0412849	0.0413262	0.0413659	0.0414041	0.0414407	0.0414757	0.0415092	0.0415411	0.0415715	0.0416005	0.0416279	0.0416538	0.0416782	0.0417012	0.0417227	0.0417428	0.0417615	0.0417788
means_forg_4_2	0.00512919	0.00493531	0.00474307	0.00455249	0.00436359	0.0041763	0.00399066	0.00380665	0.0036243	0.00344354	0.00326441	0.00308688	0.00291093	0.00273655	0.00256376	0.00239255	0.00222286	0.0020547	0.00188804	0.00172288	0.0015592	0.00139699	0.0012362	0.00107681	0.000918827	0.000762192	0.000606903	0.000452945	0.000300287	0.0001489	-1.25844e-06	-0.000150174	-0.000297928	-0.000444505	-0.00058994	-0.000734251	-0.0008775	-0.00101971	-0.00116088	-0.00130107	-0.00144029	-0.00157863	-0.00171605	-0.00185261	-0.00198831	-0.00212323	-0.00225737	-0.00239076	-0.00252347
SEMs_rem_4_2	0.0453642	0.0452786	0.0451934	0.0451086	0.0450242	0.0449403	0.0448569	0.044774	0.0446915	0.0446095	0.044528	0.0444471	0.0443667	0.0442868	0.0442075	0.0441288	0.0440506	0.043973	0.043896	0.0438197	0.0437439	0.0436688	0.0435943	0.0435205	0.0434473	0.0433749	0.0433031	0.043232	0.0431616	0.0430919	0.0430229	0.0429547	0.0428872	0.0428205	0.0427545	0.0426893	0.0426249	0.0425612	0.0424984	0.0424364	0.0423751	0.0423147	0.0422552	0.0421965	0.0421386	0.0420816	0.0420254	0.0419701	0.0419157
SEMs_forg_4_2	0.048742	0.0487515	0.0487604	0.0487687	0.0487765	0.0487837	0.0487903	0.0487962	0.0488015	0.0488062	0.0488102	0.0488136	0.0488163	0.0488183	0.0488196	0.0488202	0.0488201	0.0488192	0.0488177	0.0488153	0.0488122	0.0488083	0.0488036	0.0487982	0.0487919	0.0487848	0.0487768	0.0487681	0.0487585	0.048748	0.0487366	0.0487244	0.0487113	0.0486973	0.0486823	0.0486665	0.0486497	0.048632	0.0486134	0.0485938	0.0485732	0.0485517	0.0485293	0.0485058	0.0484814	0.048456	0.0484295	0.0484021	0.0483737
x_4	-500	-499	-498	-497	-496	-495	-494	-493	-492	-491	-490	-489	-488	-487	-486	-485	-484	-483	-482	-481	-480	-479	-478	-477	-476	-475	-474	-473	-472	-471	-470	-469	-468	-467	-466	-465	-464	-463	-462	-461	-460	-459	-458	-457	-456	-455	-454	-453	-452
pos_true_froms_4_2	1560
pos_true_tos_4_2	1945
pos_true_p_4_2	0.0002
neg_true_froms_4_2
neg_true_tos_4_2
neg_true_p_4_2
means_rem_4_3	-0.00119036	-0.00116442	-0.00113955	-0.00111577	-0.00109307	-0.00107148	-0.00105099	-0.00103161	-0.00101335	-0.000996206	-0.000980197	-0.000965315	-0.000951577	-0.000938978	-0.000927528	-0.000917227	-0.000908078	-0.00090008	-0.00089324	-0.000887562	-0.000883047	-0.000879693	-0.000877506	-0.00087648	-0.000876619	-0.000877924	-0.000880397	-0.000884033	-0.000888828	-0.000894787	-0.000901905	-0.000910174	-0.0009196	-0.000930178	-0.000941906	-0.00095477	-0.000968776	-0.000983914	-0.00100018	-0.00101758	-0.0010361	-0.00105572	-0.00107645	-0.00109828	-0.0011212	-0.0011452	-0.00117029	-0.00119644	-0.00122364
means_forg_4_3	0.0121779	0.0121528	0.0121275	0.0121021	0.0120765	0.0120509	0.0120251	0.0119991	0.011973	0.0119468	0.0119204	0.0118939	0.0118672	0.0118404	0.0118134	0.0117863	0.011759	0.0117315	0.0117039	0.0116761	0.0116482	0.01162	0.0115917	0.0115632	0.0115345	0.0115056	0.0114765	0.0114472	0.0114178	0.0113881	0.0113582	0.0113281	0.0112978	0.0112673	0.0112366	0.0112056	0.0111744	0.011143	0.0111113	0.0110794	0.0110472	0.0110149	0.0109822	0.0109493	0.0109162	0.0108827	0.0108491	0.0108151	0.0107809
SEMs_rem_4_3	0.00595738	0.00594824	0.00593911	0.00592999	0.00592089	0.0059118	0.00590272	0.00589366	0.00588461	0.00587558	0.00586656	0.00585756	0.00584857	0.00583959	0.00583063	0.00582168	0.00581275	0.00580383	0.00579492	0.00578603	0.00577715	0.00576828	0.00575943	0.00575059	0.00574177	0.00573295	0.00572415	0.00571536	0.00570659	0.00569783	0.00568907	0.00568033	0.00567161	0.00566289	0.00565418	0.00564549	0.0056368	0.00562813	0.00561946	0.00561081	0.00560216	0.00559353	0.0055849	0.00557628	0.00556767	0.00555907	0.00555048	0.00554189	0.00553332
SEMs_forg_4_3	0.00628116	0.00627862	0.00627608	0.00627354	0.00627101	0.00626849	0.00626597	0.00626345	0.00626093	0.00625841	0.00625589	0.00625336	0.00625083	0.0062483	0.00624575	0.0062432	0.00624064	0.00623807	0.00623548	0.00623288	0.00623027	0.00622764	0.006225	0.00622233	0.00621965	0.00621695	0.00621422	0.00621148	0.00620871	0.00620591	0.00620309	0.00620024	0.00619737	0.00619446	0.00619153	0.00618857	0.00618557	0.00618254	0.00617948	0.00617639	0.00617326	0.0061701	0.0061669	0.00616366	0.00616039	0.00615708	0.00615374	0.00615035	0.00614692
x_4	-500	-499	-498	-497	-496	-495	-494	-493	-492	-491	-490	-489	-488	-487	-486	-485	-484	-483	-482	-481	-480	-479	-478	-477	-476	-475	-474	-473	-472	-471	-470	-469	-468	-467	-466	-465	-464	-463	-462	-461	-460	-459	-458	-457	-456	-455	-454	-453	-452
pos_true_froms_4_3
pos_true_tos_4_3
pos_true_p_4_3
neg_true_froms_4_3
neg_true_tos_4_3
neg_true_p_4_3
means_rem_5_2	0.766022	0.76813	0.770233	0.77233	0.774421	0.776507	0.778586	0.780659	0.782726	0.784787	0.786841	0.788888	0.790929	0.792962	0.794988	0.797007	0.799019	0.801022	0.803018	0.805007	0.806987	0.808959	0.810922	0.812877	0.814824	0.816761	0.81869	0.820609	0.82252	0.824421	0.826312	0.828194	0.830066	0.831928	0.83378	0.835622	0.837453	0.839274	0.841084	0.842883	0.844671	0.846449	0.848215	0.849969	0.851712	0.853444	0.855163	0.856871	0.858567
means_forg_5_2	0.795518	0.797248	0.798972	0.80069	0.802402	0.804109	0.805809	0.807504	0.809192	0.810874	0.812549	0.814218	0.815881	0.817536	0.819185	0.820827	0.822461	0.824089	0.825709	0.827322	0.828927	0.830525	0.832115	0.833698	0.835272	0.836838	0.838397	0.839947	0.841488	0.843022	0.844546	0.846063	0.84757	0.849069	0.850558	0.852039	0.853511	0.854973	0.856426	0.85787	0.859304	0.860728	0.862143	0.863549	0.864944	0.866329	0.867704	0.869069	0.870424
SEMs_rem_5_2	0.106539	0.10668	0.106821	0.106962	0.107103	0.107244	0.107386	0.107528	0.10767	0.107812	0.107954	0.108097	0.108239	0.108381	0.108524	0.108666	0.108809	0.108951	0.109093	0.109236	0.109378	0.10952	0.109662	0.109804	0.109946	0.110087	0.110228	0.110369	0.11051	0.11065	0.110791	0.11093	0.11107	0.111209	0.111348	0.111486	0.111624	0.111761	0.111898	0.112035	0.11217	0.112306	0.11244	0.112575	0.112708	0.112841	0.112973	0.113104	0.113235
SEMs_forg_5_2	0.114455	0.114596	0.114736	0.114873	0.115009	0.115143	0.115275	0.115406	0.115535	0.115662	0.115787	0.11591	0.116032	0.116151	0.116269	0.116385	0.1165	0.116612	0.116723	0.116831	0.116938	0.117043	0.117147	0.117248	0.117347	0.117445	0.117541	0.117635	0.117727	0.117818	0.117907	0.117993	0.118078	0.118162	0.118243	0.118323	0.118401	0.118477	0.118552	0.118625	0.118696	0.118766	0.118833	0.1189	0.118964	0.119027	0.119089	0.119149	0.119207
x_5	-500	-499	-498	-497	-496	-495	-494	-493	-492	-491	-490	-489	-488	-487	-486	-485	-484	-483	-482	-481	-480	-479	-478	-477	-476	-475	-474	-473	-472	-471	-470	-469	-468	-467	-466	-465	-464	-463	-462	-461	-460	-459	-458	-457	-456	-455	-454	-453	-452
pos_true_froms_5_2	1026
pos_true_tos_5_2	1507
pos_true_p_5_2	0.0002
neg_true_froms_5_2
neg_true_tos_5_2
neg_true_p_5_2
[truncated: 2,202 more columns]

## Sheet: figure_S4
means_rem_1_1	-0.0188276	-0.018558	-0.0182901	-0.0180241	-0.0177599	-0.0174976	-0.0172372	-0.0169787	-0.0167222	-0.0164678	-0.0162154	-0.015965	-0.0157169	-0.0154709	-0.0152271	-0.0149855	-0.0147462	-0.0145092	-0.0142746	-0.0140424	-0.0138126	-0.0135852	-0.0133603	-0.0131379	-0.012918	-0.0127007	-0.0124861	-0.0122739	-0.0120645	-0.0118577	-0.0116536	-0.0114523	-0.0112536	-0.0110578	-0.0108647	-0.0106745	-0.0104871	-0.0103026	-0.0101209	-0.00994211	-0.00976624	-0.0095933	-0.00942335	-0.00925632	-0.00909224	-0.00893115	-0.00877307	-0.00861803	-0.00846597
means_forg_1_1	-0.114751	-0.114782	-0.114806	-0.114825	-0.114837	-0.114843	-0.114843	-0.114837	-0.114824	-0.114806	-0.114781	-0.114751	-0.114714	-0.114672	-0.114623	-0.114569	-0.114508	-0.114442	-0.11437	-0.114292	-0.114208	-0.114118	-0.114023	-0.113922	-0.113815	-0.113703	-0.113585	-0.113462	-0.113333	-0.113199	-0.11306	-0.112915	-0.112765	-0.112609	-0.112449	-0.112284	-0.112113	-0.111938	-0.111758	-0.111573	-0.111383	-0.111189	-0.11099	-0.110786	-0.110578	-0.110366	-0.110149	-0.109928	-0.109703
SEMs_rem_1_1	0.0356747	0.0356677	0.0356598	0.0356512	0.0356416	0.0356313	0.0356201	0.035608	0.035595	0.0355812	0.0355665	0.035551	0.0355345	0.0355172	0.0354989	0.0354798	0.0354597	0.0354388	0.0354169	0.0353941	0.0353705	0.0353459	0.0353204	0.0352939	0.0352666	0.0352384	0.0352092	0.0351792	0.0351482	0.0351164	0.0350836	0.03505	0.0350155	0.0349801	0.0349438	0.0349066	0.0348686	0.0348298	0.0347901	0.0347495	0.0347082	0.034666	0.034623	0.0345792	0.0345346	0.0344892	0.0344431	0.0343962	0.0343486
SEMs_forg_1_1	0.0368856	0.0368486	0.0368115	0.0367745	0.0367374	0.0367003	0.0366633	0.0366262	0.0365892	0.0365522	0.0365153	0.0364784	0.0364416	0.0364048	0.0363682	0.0363316	0.0362951	0.0362588	0.0362225	0.0361864	0.0361505	0.0361147	0.036079	0.0360436	0.0360083	0.0359732	0.0359384	0.0359037	0.0358693	0.0358351	0.0358012	0.0357675	0.0357341	0.035701	0.0356681	0.0356356	0.0356034	0.0355714	0.0355399	0.0355086	0.0354777	0.0354471	0.035417	0.0353871	0.0353577	0.0353287	0.0353	0.0352718	0.0352439
x_1	-500	-499	-498	-497	-496	-495	-494	-493	-492	-491	-490	-489	-488	-487	-486	-485	-484	-483	-482	-481	-480	-479	-478	-477	-476	-475	-474	-473	-472	-471	-470	-469	-468	-467	-466	-465	-464	-463	-462	-461	-460	-459	-458	-457	-456	-455	-454	-453	-452
pos_true_froms_1_1	751
pos_true_tos_1_1	1754
pos_true_p_1_1	0.0001
neg_true_froms_1_1
neg_true_tos_1_1
neg_true_p_1_1
means_rem_1_2	0.126479	0.125771	0.12506	0.124348	0.123633	0.122918	0.122201	0.121483	0.120764	0.120045	0.119326	0.118606	0.117887	0.117169	0.116451	0.115734	0.115019	0.114306	0.113594	0.112884	0.112177	0.111472	0.110771	0.110072	0.109377	0.108685	0.107997	0.107314	0.106635	0.10596	0.10529	0.104625	0.103966	0.103312	0.102664	0.102022	0.101386	0.100756	0.100133	0.0995174	0.0989085	0.0983068	0.0977128	0.0971263	0.0965478	0.0959773	0.0954151	0.0948614	0.0943164
means_forg_1_2	0.110852	0.110702	0.110545	0.110381	0.11021	0.110031	0.109845	0.109652	0.10945	0.109241	0.109025	0.1088	0.108568	0.108327	0.108079	0.107822	0.107557	0.107284	0.107002	0.106712	0.106413	0.106106	0.10579	0.105465	0.105132	0.10479	0.104439	0.104079	0.10371	0.103332	0.102946	0.10255	0.102145	0.101731	0.101308	0.100876	0.100434	0.0999835	0.0995235	0.0990543	0.0985758	0.0980882	0.0975912	0.097085	0.0965694	0.0960446	0.0955106	0.094967	0.0944144
SEMs_rem_1_2	0.138808	0.138536	0.138253	0.13796	0.137658	0.137345	0.137022	0.136689	0.136346	0.135993	0.13563	0.135257	0.134875	0.134483	0.134081	0.13367	0.133249	0.132818	0.132378	0.131929	0.131471	0.131003	0.130526	0.13004	0.129545	0.129042	0.128529	0.128008	0.127478	0.12694	0.126393	0.125839	0.125276	0.124705	0.124126	0.123539	0.122945	0.122343	0.121734	0.121118	0.120494	0.119864	0.119227	0.118583	0.117932	0.117276	0.116613	0.115944	0.115269
SEMs_forg_1_2	0.126596	0.126326	0.126049	0.125767	0.12548	0.125186	0.124888	0.124584	0.124274	0.12396	0.123641	0.123317	0.122988	0.122654	0.122316	0.121974	0.121628	0.121277	0.120923	0.120565	0.120204	0.119839	0.119471	0.119101	0.118727	0.118351	0.117972	0.117591	0.117208	0.116823	0.116436	0.116048	0.115659	0.115268	0.114877	0.114485	0.114092	0.1137	0.113307	0.112914	0.112522	0.11213	0.111739	0.11135	0.110961	0.110574	0.110188	0.109805	0.109423
x_1	-500	-499	-498	-497	-496	-495	-494	-493	-492	-491	-490	-489	-488	-487	-486	-485	-484	-483	-482	-481	-480	-479	-478	-477	-476	-475	-474	-473	-472	-471	-470	-469	-468	-467	-466	-465	-464	-463	-462	-461	-460	-459	-458	-457	-456	-455	-454	-453	-452
pos_true_froms_1_2
pos_true_tos_1_2
pos_true_p_1_2
neg_true_froms_1_2
neg_true_tos_1_2
neg_true_p_1_2
means_rem_1_3	-0.00392266	-0.00395568	-0.0039889	-0.00402233	-0.00405594	-0.00408975	-0.00412373	-0.0041579	-0.00419223	-0.00422673	-0.00426138	-0.00429618	-0.00433112	-0.0043662	-0.0044014	-0.00443673	-0.00447216	-0.00450771	-0.00454334	-0.00457907	-0.00461488	-0.00465076	-0.00468671	-0.00472271	-0.00475877	-0.00479486	-0.00483099	-0.00486714	-0.00490331	-0.00493949	-0.00497566	-0.00501182	-0.00504797	-0.00508409	-0.00512017	-0.0051562	-0.00519218	-0.0052281	-0.00526395	-0.00529972	-0.00533539	-0.00537097	-0.00540644	-0.00544179	-0.00547701	-0.00551209	-0.00554704	-0.00558182	-0.00561645
means_forg_1_3	0.0108025	0.0108509	0.0108984	0.0109452	0.0109911	0.0110362	0.0110804	0.0111238	0.0111663	0.0112079	0.0112487	0.0112886	0.0113276	0.0113657	0.0114029	0.0114392	0.0114746	0.011509	0.0115426	0.0115752	0.0116068	0.0116376	0.0116674	0.0116962	0.0117241	0.011751	0.0117769	0.0118019	0.0118259	0.0118489	0.011871	0.0118921	0.0119122	0.0119313	0.0119494	0.0119665	0.0119827	0.0119978	0.012012	0.0120252	0.0120373	0.0120485	0.0120587	0.0120678	0.012076	0.0120832	0.0120894	0.0120945	0.0120987
SEMs_rem_1_3	0.0041849	0.00417891	0.00417287	0.0041668	0.00416069	0.00415453	0.00414834	0.0041421	0.00413582	0.00412951	0.00412315	0.00411675	0.0041103	0.00410382	0.0040973	0.00409073	0.00408413	0.00407748	0.00407079	0.00406407	0.0040573	0.00405049	0.00404365	0.00403676	0.00402984	0.00402287	0.00401587	0.00400883	0.00400176	0.00399465	0.0039875	0.00398031	0.0039731	0.00396585	0.00395856	0.00395124	0.0039439	0.00393652	0.00392911	0.00392167	0.0039142	0.00390671	0.00389919	0.00389165	0.00388408	0.00387649	0.00386887	0.00386124	0.00385359
SEMs_forg_1_3	0.00487241	0.00486723	0.00486199	0.00485669	0.00485133	0.00484591	0.00484044	0.0048349	0.00482931	0.00482365	0.00481794	0.00481218	0.00480635	0.00480047	0.00479453	0.00478854	0.00478249	0.00477639	0.00477023	0.00476402	0.00475775	0.00475143	0.00474506	0.00473864	0.00473217	0.00472564	0.00471907	0.00471245	0.00470578	0.00469906	0.00469229	0.00468548	0.00467863	0.00467173	0.00466479	0.00465781	0.00465078	0.00464372	0.00463661	0.00462947	0.00462229	0.00461508	0.00460783	0.00460054	0.00459323	0.00458588	0.0045785	0.0045711	0.00456366
x_1	-500	-499	-498	-497	-496	-495	-494	-493	-492	-491	-490	-489	-488	-487	-486	-485	-484	-483	-482	-481	-480	-479	-478	-477	-476	-475	-474	-473	-472	-471	-470	-469	-468	-467	-466	-465	-464	-463	-462	-461	-460	-459	-458	-457	-456	-455	-454	-453	-452
pos_true_froms_1_3
pos_true_tos_1_3
pos_true_p_1_3
neg_true_froms_1_3	1
neg_true_tos_1_3	189
neg_true_p_1_3	0.0481
means_rem_2_1	-0.0114363	-0.0111823	-0.010929	-0.0106762	-0.0104241	-0.0101726	-0.00992185	-0.00967174	-0.00942235	-0.0091737	-0.00892577	-0.0086786	-0.0084322	-0.00818663	-0.00794188	-0.00769796	-0.00745491	-0.00721273	-0.00697145	-0.00673108	-0.00649166	-0.00625322	-0.00601573	-0.00577924	-0.00554378	-0.00530933	-0.00507598	-0.00484369	-0.00461253	-0.00438248	-0.00415357	-0.00392583	-0.00369925	-0.00347392	-0.00324981	-0.00302694	-0.00280538	-0.0025851	-0.00236614	-0.00214854	-0.00193231	-0.00171743	-0.00150397	-0.00129197	-0.00108141	-0.000872356	-0.000664788	-0.00045874	-0.000254241
means_forg_2_1	-0.057891	-0.0579019	-0.0579119	-0.0579211	-0.0579294	-0.0579369	-0.0579436	-0.0579495	-0.0579545	-0.0579587	-0.0579621	-0.0579646	-0.0579663	-0.0579671	-0.0579672	-0.0579665	-0.0579649	-0.0579625	-0.0579593	-0.0579553	-0.0579504	-0.0579448	-0.0579382	-0.0579309	-0.0579228	-0.0579138	-0.057904	-0.0578933	-0.0578818	-0.0578695	-0.0578563	-0.0578422	-0.0578273	-0.0578115	-0.0577948	-0.0577773	-0.0577588	-0.0577395	-0.0577192	-0.0576981	-0.057676	-0.057653	-0.057629	-0.057604	-0.0575782	-0.0575513	-0.0575234	-0.0574945	-0.0574647
SEMs_rem_2_1	0.0402061	0.0402246	0.040244	0.0402644	0.0402856	0.0403077	0.0403308	0.0403547	0.0403795	0.0404051	0.0404316	0.0404588	0.040487	0.0405159	0.0405455	0.040576	0.0406072	0.0406391	0.0406717	0.040705	0.040739	0.0407736	0.0408089	0.0408448	0.0408812	0.0409183	0.0409559	0.040994	0.0410326	0.0410716	0.0411112	0.0411511	0.0411915	0.0412323	0.0412734	0.0413148	0.0413566	0.0413986	0.0414409	0.0414834	0.0415262	0.0415691	0.0416122	0.0416554	0.0416987	0.0417421	0.0417855	0.041829	0.0418725
SEMs_forg_2_1	0.0389804	0.0389563	0.0389318	0.0389068	0.0388814	0.0388556	0.0388293	0.0388027	0.0387757	0.0387483	0.0387205	0.0386924	0.0386639	0.0386351	0.038606	0.0385766	0.038547	0.038517	0.0384868	0.0384564	0.0384257	0.0383949	0.0383638	0.0383325	0.0383011	0.0382696	0.0382379	0.0382061	0.0381741	0.0381421	0.03811	0.0380779	0.0380457	0.0380135	0.0379813	0.037949	0.0379168	0.0378846	0.0378525	0.0378205	0.0377885	0.0377566	0.0377249	0.0376932	0.0376617	0.0376304	0.0375992	0.0375683	0.0375375
x_2	-500	-499	-498	-497	-496	-495	-494	-493	-492	-491	-490	-489	-488	-487	-486	-485	-484	-483	-482	-481	-480	-479	-478	-477	-476	-475	-474	-473	-472	-471	-470	-469	-468	-467	-466	-465	-464	-463	-462	-461	-460	-459	-458	-457	-456	-455	-454	-453	-452
pos_true_froms_2_1	1039
pos_true_tos_2_1	1308
pos_true_p_2_1	0.0062
neg_true_froms_2_1
neg_true_tos_2_1
neg_true_p_2_1
means_rem_2_2	0.0211937	0.023333	0.0254717	0.0276094	0.0297457	0.0318803	0.0340128	0.0361426	0.0382696	0.0403934	0.0425135	0.0446295	0.0467412	0.0488481	0.0509498	0.0530459	0.0551361	0.0572202	0.0592976	0.061368	0.0634309	0.065486	0.0675329	0.0695714	0.0716009	0.0736211	0.0756317	0.0776322	0.0796224	0.0816018	0.0835702	0.085527	0.0874721	0.0894049	0.0913252	0.0932325	0.0951267	0.0970074	0.0988741	0.100726	0.102564	0.104387	0.106195	0.107987	0.109763	0.111523	0.113266	0.114993	0.116702
means_forg_2_2	0.236295	0.235299	0.234288	0.233263	0.232224	0.231171	0.230103	0.229022	0.227928	0.226819	0.225698	0.224563	0.223415	0.222254	0.221081	0.219895	0.218696	0.217485	0.216262	0.215027	0.213781	0.212523	0.211253	0.209973	0.208681	0.207378	0.206065	0.204741	0.203407	0.202063	0.200709	0.199345	0.197972	0.19659	0.195198	0.193798	0.192388	0.190971	0.189545	0.188111	0.18667	0.18522	0.183763	0.182299	0.180828	0.17935	0.177866	0.176375	0.174878
SEMs_rem_2_2	0.138378	0.139476	0.140579	0.141686	0.142798	0.143913	0.145033	0.146156	0.147282	0.148412	0.149545	0.150681	0.151819	0.152959	0.154102	0.155246	0.156392	0.15754	0.158689	0.159838	0.160989	0.16214	0.163291	0.164442	0.165593	0.166743	0.167892	0.169041	0.170188	0.171333	0.172477	0.173619	0.174759	0.175896	0.17703	0.178162	0.17929	0.180415	0.181535	0.182652	0.183765	0.184873	0.185977	0.187075	0.188169	0.189257	0.190339	0.191416	0.192487
SEMs_forg_2_2	0.16932	0.169653	0.169983	0.170311	0.170635	0.170956	0.171275	0.171591	0.171904	0.172214	0.172522	0.172827	0.173129	0.173429	0.173726	0.17402	0.174312	0.174602	0.174889	0.175174	0.175456	0.175736	0.176013	0.176289	0.176561	0.176832	0.1771	0.177367	0.177631	0.177892	0.178152	0.178409	0.178665	0.178918	0.179169	0.179418	0.179665	0.17991	0.180153	0.180394	0.180633	0.180869	0.181104	0.181337	0.181568	0.181797	0.182024	0.182249	0.182472
x_2	-500	-499	-498	-497	-496	-495	-494	-493	-492	-491	-490	-489	-488	-487	-486	-485	-484	-483	-482	-481	-480	-479	-478	-477	-476	-475	-474	-473	-472	-471	-470	-469	-468	-467	-466	-465	-464	-463	-462	-461	-460	-459	-458	-457	-456	-455	-454	-453	-452
pos_true_froms_2_2
pos_true_tos_2_2
pos_true_p_2_2
neg_true_froms_2_2
neg_true_tos_2_2
neg_true_p_2_2
means_rem_2_3	-0.00277175	-0.00277697	-0.0027819	-0.00278655	-0.00279092	-0.002795	-0.00279881	-0.00280234	-0.00280559	-0.00280857	-0.00281127	-0.0028137	-0.00281586	-0.00281775	-0.00281937	-0.00282073	-0.00282181	-0.00282264	-0.00282319	-0.00282349	-0.00282353	-0.00282331	-0.00282282	-0.00282209	-0.00282109	-0.00281984	-0.00281833	-0.00281658	-0.00281457	-0.00281231	-0.0028098	-0.00280704	-0.00280404	-0.00280079	-0.0027973	-0.00279356	-0.00278958	-0.00278536	-0.00278089	-0.00277619	-0.00277125	-0.00276607	-0.00276066	-0.00275501	-0.00274912	-0.002743	-0.00273665	-0.00273007	-0.00272325
means_forg_2_3	-0.00093941	-0.00105572	-0.00117181	-0.00128767	-0.00140329	-0.00151863	-0.00163369	-0.00174845	-0.0018629	-0.00197702	-0.0020908	-0.0022042	-0.00231724	-0.00242988	-0.00254211	-0.00265392	-0.00276528	-0.0028762	-0.00298664	-0.00309659	-0.00320605	-0.00331499	-0.0034234	-0.00353127	-0.00363858	-0.00374532	-0.00385147	-0.00395702	-0.00406196	-0.00416626	-0.00426993	-0.00437294	-0.00447528	-0.00457693	-0.00467789	-0.00477815	-0.00487768	-0.00497647	-0.00507453	-0.00517181	-0.00526834	-0.00536408	-0.00545902	-0.00555316	-0.00564648	-0.00573898	-0.00583063	-0.00592143	-0.00601137
SEMs_rem_2_3	0.00359457	0.0035895	0.00358443	0.00357936	0.00357429	0.00356922	0.00356415	0.00355908	0.00355401	0.00354894	0.00354387	0.0035388	0.00353373	0.00352866	0.00352359	0.00351852	0.00351345	0.00350838	0.00350331	0.00349825	0.00349318	0.00348812	0.00348305	0.00347799	0.00347293	0.00346787	0.00346282	0.00345776	0.00345271	0.00344766	0.00344262	0.00343758	0.00343254	0.0034275	0.00342247	0.00341744	0.00341242	0.0034074	0.00340238	0.00339737	0.00339237	0.00338737	0.00338238	0.00337739	0.00337241	0.00336744	0.00336248	0.00335752	0.00335257
SEMs_forg_2_3	0.00384655	0.00384059	0.00383465	0.00382873	0.00382283	0.00381695	0.00381109	0.00380525	0.00379943	0.00379364	0.00378787	0.00378212	0.0037764	0.0037707	0.00376503	0.00375939	0.00375377	0.00374818	0.00374262	0.00373709	0.00373159	0.00372611	0.00372067	0.00371526	0.00370987	0.00370452	0.00369921	0.00369392	0.00368867	0.00368345	0.00367826	0.00367311	0.00366799	0.00366291	0.00365786	0.00365284	0.00364787	0.00364293	0.00363802	0.00363315	0.00362832	0.00362353	0.00361877	0.00361405	0.00360937	0.00360473	0.00360013	0.00359556	0.00359104
x_2	-500	-499	-498	-497	-496	-495	-494	-493	-492	-491	-490	-489	-488	-487	-486	-485	-484	-483	-482	-481	-480	-479	-478	-477	-476	-475	-474	-473	-472	-471	-470	-469	-468	-467	-466	-465	-464	-463	-462	-461	-460	-459	-458	-457	-456	-455	-454	-453	-452
pos_true_froms_2_3
pos_true_tos_2_3
pos_true_p_2_3
neg_true_froms_2_3
neg_true_tos_2_3
neg_true_p_2_3
means_rem_3_1	-0.121833	-0.122026	-0.122215	-0.122401	-0.122583	-0.122762	-0.122937	-0.123109	-0.123277	-0.123442	-0.123602	-0.12376	-0.123913	-0.124063	-0.124209	-0.124352	-0.124491	-0.124626	-0.124757	-0.124884	-0.125008	-0.125128	-0.125244	-0.125357	-0.125465	-0.12557	-0.125671	-0.125768	-0.125861	-0.125951	-0.126036	-0.126118	-0.126196	-0.12627	-0.126341	-0.126408	-0.12647	-0.126529	-0.126585	-0.126636	-0.126684	-0.126728	-0.126768	-0.126805	-0.126838	-0.126867	-0.126893	-0.126915	-0.126933
means_forg_3_1	-0.102364	-0.102059	-0.101748	-0.10143	-0.101106	-0.100776	-0.10044	-0.100098	-0.0997498	-0.0993963	-0.0990374	-0.098673	-0.0983034	-0.0979287	-0.097549	-0.0971645	-0.0967753	-0.0963814	-0.0959832	-0.0955806	-0.0951739	-0.0947631	-0.0943485	-0.0939301	-0.0935081	-0.0930826	-0.0926538	-0.0922218	-0.0917868	-0.0913489	-0.0909082	-0.0904649	-0.0900191	-0.089571	-0.0891206	-0.0886682	-0.0882139	-0.0877577	-0.0873	-0.0868407	-0.08638	-0.0859182	-0.0854552	-0.0849913	-0.0845266	-0.0840611	-0.0835952	-0.0831288	-0.0826621
SEMs_rem_3_1	0.0489526	0.0489152	0.0488792	0.0488447	0.0488117	0.0487802	0.0487502	0.0487217	0.0486949	0.0486696	0.048646	0.0486239	0.0486036	0.0485849	0.0485678	0.0485525	0.0485388	0.0485269	0.0485167	0.0485082	0.0485014	0.0484964	0.048493	0.0484915	0.0484916	0.0484934	0.048497	0.0485023	0.0485093	0.048518	0.0485284	0.0485405	0.0485542	0.0485696	0.0485866	0.0486052	0.0486255	0.0486472	0.0486706	0.0486955	0.0487219	0.0487498	0.0487791	0.0488099	0.048842	0.0488756	0.0489105	0.0489467	0.0489842
SEMs_forg_3_1	0.043585	0.0435967	0.0436128	0.0436332	0.0436579	0.0436868	0.0437199	0.0437573	0.0437988	0.0438444	0.0438941	0.0439479	0.0440056	0.0440673	0.0441328	0.0442022	0.0442753	0.0443522	0.0444327	0.0445167	0.0446044	0.0446954	0.0447899	0.0448876	0.0449886	0.0450927	0.0452	0.0453102	0.0454234	0.0455394	0.0456583	0.0457798	0.0459039	0.0460305	0.0461596	0.0462911	0.0464248	0.0465608	0.0466988	0.0468389	0.046981	0.0471249	0.0472706	0.047418	0.047567	0.0477176	0.0478696	0.048023	0.0481776
x_3	-500	-499	-498	-497	-496	-495	-494	-493	-492	-491	-490	-489	-488	-487	-486	-485	-484	-483	-482	-481	-480	-479	-478	-477	-476	-475	-474	-473	-472	-471	-470	-469	-468	-467	-466	-465	-464	-463	-462	-461	-460	-459	-458	-457	-456	-455	-454	-453	-452
pos_true_froms_3_1
pos_true_tos_3_1
pos_true_p_3_1
neg_true_froms_3_1
neg_true_tos_3_1
neg_true_p_3_1
means_rem_3_2	-0.121833	-0.122026	-0.122215	-0.122401	-0.122583	-0.122762	-0.122937	-0.123109	-0.123277	-0.123442	-0.123602	-0.12376	-0.123913	-0.124063	-0.124209	-0.124352	-0.124491	-0.124626	-0.124757	-0.124884	-0.125008	-0.125128	-0.125244	-0.125357	-0.125465	-0.12557	-0.125671	-0.125768	-0.125861	-0.125951	-0.126036	-0.126118	-0.126196	-0.12627	-0.126341	-0.126408	-0.12647	-0.126529	-0.126585	-0.126636	-0.126684	-0.126728	-0.126768	-0.126805	-0.126838	-0.126867	-0.126893	-0.126915	-0.126933
means_forg_3_2	-0.102364	-0.102059	-0.101748	-0.10143	-0.101106	-0.100776	-0.10044	-0.100098	-0.0997498	-0.0993963	-0.0990374	-0.098673	-0.0983034	-0.0979287	-0.097549	-0.0971645	-0.0967753	-0.0963814	-0.0959832	-0.0955806	-0.0951739	-0.0947631	-0.0943485	-0.0939301	-0.0935081	-0.0930826	-0.0926538	-0.0922218	-0.0917868	-0.0913489	-0.0909082	-0.0904649	-0.0900191	-0.089571	-0.0891206	-0.0886682	-0.0882139	-0.0877577	-0.0873	-0.0868407	-0.08638	-0.0859182	-0.0854552	-0.0849913	-0.0845266	-0.0840611	-0.0835952	-0.0831288	-0.0826621
SEMs_rem_3_2	0.0489526	0.0489152	0.0488792	0.0488447	0.0488117	0.0487802	0.0487502	0.0487217	0.0486949	0.0486696	0.048646	0.0486239	0.0486036	0.0485849	0.0485678	0.0485525	0.0485388	0.0485269	0.0485167	0.0485082	0.0485014	0.0484964	0.048493	0.0484915	0.0484916	0.0484934	0.048497	0.0485023	0.0485093	0.048518	0.0485284	0.0485405	0.0485542	0.0485696	0.0485866	0.0486052	0.0486255	0.0486472	0.0486706	0.0486955	0.0487219	0.0487498	0.0487791	0.0488099	0.048842	0.0488756	0.0489105	0.0489467	0.0489842
SEMs_forg_3_2	0.043585	0.0435967	0.0436128	0.0436332	0.0436579	0.0436868	0.0437199	0.0437573	0.0437988	0.0438444	0.0438941	0.0439479	0.0440056	0.0440673	0.0441328	0.0442022	0.0442753	0.0443522	0.0444327	0.0445167	0.0446044	0.0446954	0.0447899	0.0448876	0.0449886	0.0450927	0.0452	0.0453102	0.0454234	0.0455394	0.0456583	0.0457798	0.0459039	0.0460305	0.0461596	0.0462911	0.0464248	0.0465608	0.0466988	0.0468389	0.046981	0.0471249	0.0472706	0.047418	0.047567	0.0477176	0.0478696	0.048023	0.0481776
x_3
pos_true_froms_3_2
pos_true_tos_3_2
pos_true_p_3_2
neg_true_froms_3_2
neg_true_tos_3_2
neg_true_p_3_2
means_rem_3_3	0.0215705	0.0215019	0.0214334	0.0213649	0.0212964	0.021228	0.0211598	0.0210915	0.0210234	0.0209554	0.0208874	0.0208196	0.0207518	0.0206842	0.0206168	0.0205494	0.0204822	0.0204151	0.0203481	0.0202814	0.0202147	0.0201482	0.0200819	0.0200158	0.0199498	0.019884	0.0198183	0.0197529	0.0196876	0.0196225	0.0195576	0.0194929	0.0194284	0.0193641	0.0192999	0.019236	0.0191723	0.0191088	0.0190454	0.0189823	0.0189194	0.0188567	0.0187942	0.018732	0.0186699	0.018608	0.0185464	0.0184849	0.0184237
means_forg_3_3	0.00106798	0.000895625	0.000724041	0.000553254	0.000383269	0.0002141	4.57606e-05	-0.000121731	-0.000288363	-0.000454129	-0.000619015	-0.000783005	-0.000946094	-0.00110826	-0.00126951	-0.00142981	-0.00158916	-0.00174755	-0.00190496	-0.0020614	-0.00221683	-0.00237126	-0.00252467	-0.00267707	-0.00282842	-0.00297873	-0.00312799	-0.00327619	-0.00342333	-0.00356937	-0.00371433	-0.00385819	-0.00400095	-0.0041426	-0.00428312	-0.00442252	-0.00456077	-0.00469789	-0.00483386	-0.00496867	-0.00510231	-0.00523479	-0.00536609	-0.00549621	-0.00562514	-0.00575288	-0.00587941	-0.00600474	-0.00612886
SEMs_rem_3_3	0.00553994	0.0055303	0.00552072	0.0055112	0.00550174	0.00549235	0.00548302	0.00547376	0.00546456	0.00545542	0.00544634	0.00543733	0.00542838	0.0054195	0.00541068	0.00540192	0.00539323	0.0053846	0.00537603	0.00536752	0.00535908	0.00535069	0.00534237	0.00533411	0.00532591	0.00531777	0.0053097	0.00530168	0.00529372	0.00528581	0.00527797	0.00527018	0.00526246	0.00525478	0.00524717	0.00523961	0.0052321	0.00522465	0.00521726	0.00520992	0.00520263	0.00519539	0.00518821	0.00518107	0.00517399	0.00516696	0.00515997	0.00515304	0.00514615
SEMs_forg_3_3	0.00623819	0.00622731	0.00621644	0.00620558	0.00619472	0.00618386	0.00617301	0.00616217	0.00615133	0.0061405	0.00612968	0.00611887	0.00610808	0.00609729	0.00608651	0.00607575	0.00606499	0.00605426	0.00604353	0.00603283	0.00602214	0.00601146	0.0060008	0.00599016	0.00597954	0.00596894	0.00595836	0.0059478	0.00593726	0.00592674	0.00591625	0.00590578	0.00589533	0.00588491	0.00587451	0.00586414	0.00585379	0.00584347	0.00583318	0.00582291	0.00581267	0.00580246	0.00579228	0.00578213	0.00577201	0.00576192	0.00575186	0.00574183	0.00573183
x_3	-500	-499	-498	-497	-496	-495	-494	-493	-492	-491	-490	-489	-488	-487	-486	-485	-484	-483	-482	-481	-480	-479	-478	-477	-476	-475	-474	-473	-472	-471	-470	-469	-468	-467	-466	-465	-464	-463	-462	-461	-460	-459	-458	-457	-456	-455	-454	-453	-452
pos_true_froms_3_3	1	981
pos_true_tos_3_3	228	1442
pos_true_p_3_3	0.0319	0.0063
neg_true_froms_3_3
neg_true_tos_3_3
neg_true_p_3_3
means_rem_4_1	-0.0265319	-0.0266411	-0.026745	-0.0268435	-0.0269367	-0.0270245	-0.0271069	-0.027184	-0.0272557	-0.027322	-0.027383	-0.0274387	-0.0274889	-0.0275339	-0.0275736	-0.0276079	-0.027637	-0.0276607	-0.0276792	-0.0276925	-0.0277005	-0.0277034	-0.027701	-0.0276935	-0.0276808	-0.0276631	-0.0276403	-0.0276124	-0.0275795	-0.0275416	-0.0274988	-0.027451	-0.0273984	-0.0273409	-0.0272787	-0.0272116	-0.0271399	-0.0270635	-0.0269824	-0.0268968	-0.0268066	-0.0267119	-0.0266128	-0.0265092	-0.0264014	-0.0262892	-0.0261728	-0.0260523	-0.0259276
means_forg_4_1	-0.0343056	-0.0346698	-0.0350321	-0.0353926	-0.0357514	-0.0361083	-0.0364634	-0.0368166	-0.0371681	-0.0375176	-0.0378654	-0.0382112	-0.0385551	-0.0388972	-0.0392373	-0.0395756	-0.039912	-0.0402465	-0.0405791	-0.0409098	-0.0412386	-0.0415655	-0.0418905	-0.0422136	-0.0425348	-0.0428541	-0.0431716	-0.0434871	-0.0438008	-0.0441126	-0.0444225	-0.0447306	-0.0450369	-0.0453413	-0.0456439	-0.0459447	-0.0462437	-0.0465409	-0.0468363	-0.04713	-0.047422	-0.0477121	-0.0480006	-0.0482873	-0.0485723	-0.0488557	-0.0491375	-0.0494175	-0.049696
SEMs_rem_4_1	0.0404424	0.0404209	0.0403997	0.0403789	0.0403585	0.0403386	0.040319	0.0402998	0.0402811	0.0402628	0.040245	0.0402275	0.0402106	0.0401941	0.040178	0.0401624	0.0401473	0.0401327	0.0401185	0.0401049	0.0400917	0.040079	0.0400669	0.0400552	0.0400441	0.0400335	0.0400234	0.0400138	0.0400048	0.0399963	0.0399884	0.0399809	0.0399741	0.0399678	0.039962	0.0399568	0.0399521	0.039948	0.0399445	0.0399415	0.0399391	0.0399373	0.039936	0.0399353	0.0399351	0.0399355	0.0399365	0.0399381	0.0399402
SEMs_forg_4_1	0.0494602	0.0493881	0.0493161	0.0492444	0.0491728	0.0491015	0.0490305	0.0489597	0.0488892	0.0488191	0.0487493	0.0486798	0.0486108	0.0485421	0.0484739	0.0484062	0.0483389	0.0482722	0.0482059	0.0481402	0.0480751	0.0480105	0.0479465	0.0478831	0.0478204	0.0477583	0.0476969	0.0476362	0.0475762	0.0475169	0.0474584	0.0474006	0.0473435	0.0472873	0.0472319	0.0471773	0.0471235	0.0470706	0.0470185	0.0469673	0.046917	0.0468675	0.046819	0.0467714	0.0467247	0.046679	0.0466342	0.0465904	0.0465475
x_4	-500	-499	-498	-497	-496	-495	-494	-493	-492	-491	-490	-489	-488	-487	-486	-485	-484	-483	-482	-481	-480	-479	-478	-477	-476	-475	-474	-473	-472	-471	-470	-469	-468	-467	-466	-465	-464	-463	-462	-461	-460	-459	-458	-457	-456	-455	-454	-453	-452
pos_true_froms_4_1
pos_true_tos_4_1
pos_true_p_4_1
neg_true_froms_4_1
neg_true_tos_4_1
neg_true_p_4_1
means_rem_4_2	-0.0338926	-0.033994	-0.0340896	-0.0341796	-0.0342638	-0.0343422	-0.0344147	-0.0344815	-0.0345423	-0.0345972	-0.0346462	-0.0346891	-0.034726	-0.0347567	-0.0347814	-0.0347999	-0.034812	-0.0348178	-0.0348174	-0.0348104	-0.034797	-0.034777	-0.0347504	-0.0347171	-0.0346771	-0.0346303	-0.0345765	-0.0345158	-0.034448	-0.0343732	-0.0342912	-0.034202	-0.0341054	-0.0340014	-0.0338899	-0.0337709	-0.0336443	-0.0335099	-0.0333678	-0.0332178	-0.0330598	-0.0328938	-0.0327198	-0.0325375	-0.0323471	-0.0321483	-0.0319412	-0.0317256	-0.0315014
means_forg_4_2	-0.132667	-0.132074	-0.13147	-0.130856	-0.130232	-0.129597	-0.128952	-0.128296	-0.127631	-0.126956	-0.126272	-0.125577	-0.124874	-0.124161	-0.123439	-0.122708	-0.121968	-0.12122	-0.120463	-0.119698	-0.118924	-0.118142	-0.117352	-0.116554	-0.115749	-0.114936	-0.114115	-0.113287	-0.112453	-0.111611	-0.110762	-0.109907	-0.109045	-0.108176	-0.107302	-0.106421	-0.105534	-0.104642	-0.103744	-0.10284	-0.101931	-0.101016	-0.100097	-0.0991723	-0.0982429	-0.0973089	-0.0963704	-0.0954275	-0.0944803
SEMs_rem_4_2	0.0998617	0.0996273	0.0993963	0.0991689	0.098945	0.0987247	0.0985081	0.0982952	0.098086	0.0978805	0.0976789	0.0974812	0.0972874	0.0970975	0.0969117	0.0967299	0.0965522	0.0963786	0.0962092	0.096044	0.0958831	0.0957265	0.0955743	0.0954264	0.095283	0.0951441	0.0950098	0.0948799	0.0947548	0.0946342	0.0945184	0.0944072	0.0943009	0.0941993	0.0941025	0.0940107	0.0939237	0.0938417	0.0937647	0.0936926	0.0936256	0.0935636	0.0935067	0.0934549	0.0934083	0.0933668	0.0933305	0.0932993	0.0932734
SEMs_forg_4_2	0.069231	0.0697592	0.0702876	0.070816	0.0713443	0.0718721	0.0723993	0.0729257	0.0734512	0.0739755	0.0744985	0.07502	0.0755398	0.0760578	0.0765738	0.0770877	0.0775992	0.0781082	0.0786146	0.0791182	0.0796189	0.0801166	0.0806111	0.0811022	0.0815898	0.0820739	0.0825543	0.0830308	0.0835033	0.0839718	0.0844361	0.0848961	0.0853517	0.0858028	0.0862493	0.086691	0.087128	0.0875601	0.0879872	0.0884093	0.0888262	0.0892379	0.0896442	0.0900452	0.0904408	0.0908309	0.0912154	0.0915943	0.0919674
x_4	-500	-499	-498	-497	-496	-495	-494	-493	-492	-491	-490	-489	-488	-487	-486	-485	-484	-483	-482	-481	-480	-479	-478	-477	-476	-475	-474	-473	-472	-471	-470	-469	-468	-467	-466	-465	-464	-463	-462	-461	-460	-459	-458	-457	-456	-455	-454	-453	-452
pos_true_froms_4_2	1578
pos_true_tos_4_2	1826
pos_true_p_4_2	0.0237
neg_true_froms_4_2
neg_true_tos_4_2
neg_true_p_4_2
means_rem_4_3	-0.00119036	-0.00116442	-0.00113955	-0.00111577	-0.00109307	-0.00107148	-0.00105099	-0.00103161	-0.00101335	-0.000996206	-0.000980197	-0.000965315	-0.000951577	-0.000938978	-0.000927528	-0.000917227	-0.000908078	-0.00090008	-0.00089324	-0.000887562	-0.000883047	-0.000879693	-0.000877506	-0.00087648	-0.000876619	-0.000877924	-0.000880397	-0.000884033	-0.000888828	-0.000894787	-0.000901905	-0.000910174	-0.0009196	-0.000930178	-0.000941906	-0.00095477	-0.000968776	-0.000983914	-0.00100018	-0.00101758	-0.0010361	-0.00105572	-0.00107645	-0.00109828	-0.0011212	-0.0011452	-0.00117029	-0.00119644	-0.00122364
means_forg_4_3	0.0121779	0.0121528	0.0121275	0.0121021	0.0120765	0.0120509	0.0120251	0.0119991	0.011973	0.0119468	0.0119204	0.0118939	0.0118672	0.0118404	0.0118134	0.0117863	0.011759	0.0117315	0.0117039	0.0116761	0.0116482	0.01162	0.0115917	0.0115632	0.0115345	0.0115056	0.0114765	0.0114472	0.0114178	0.0113881	0.0113582	0.0113281	0.0112978	0.0112673	0.0112366	0.0112056	0.0111744	0.011143	0.0111113	0.0110794	0.0110472	0.0110149	0.0109822	0.0109493	0.0109162	0.0108827	0.0108491	0.0108151	0.0107809
SEMs_rem_4_3	0.00595738	0.00594824	0.00593911	0.00592999	0.00592089	0.0059118	0.00590272	0.00589366	0.00588461	0.00587558	0.00586656	0.00585756	0.00584857	0.00583959	0.00583063	0.00582168	0.00581275	0.00580383	0.00579492	0.00578603	0.00577715	0.00576828	0.00575943	0.00575059	0.00574177	0.00573295	0.00572415	0.00571536	0.00570659	0.00569783	0.00568907	0.00568033	0.00567161	0.00566289	0.00565418	0.00564549	0.0056368	0.00562813	0.00561946	0.00561081	0.00560216	0.00559353	0.0055849	0.00557628	0.00556767	0.00555907	0.00555048	0.00554189	0.00553332
SEMs_forg_4_3	0.00628116	0.00627862	0.00627608	0.00627354	0.00627101	0.00626849	0.00626597	0.00626345	0.00626093	0.00625841	0.00625589	0.00625336	0.00625083	0.0062483	0.00624575	0.0062432	0.00624064	0.00623807	0.00623548	0.00623288	0.00623027	0.00622764	0.006225	0.00622233	0.00621965	0.00621695	0.00621422	0.00621148	0.00620871	0.00620591	0.00620309	0.00620024	0.00619737	0.00619446	0.00619153	0.00618857	0.00618557	0.00618254	0.00617948	0.00617639	0.00617326	0.0061701	0.0061669	0.00616366	0.00616039	0.00615708	0.00615374	0.00615035	0.00614692
x_4	-500	-499	-498	-497	-496	-495	-494	-493	-492	-491	-490	-489	-488	-487	-486	-485	-484	-483	-482	-481	-480	-479	-478	-477	-476	-475	-474	-473	-472	-471	-470	-469	-468	-467	-466	-465	-464	-463	-462	-461	-460	-459	-458	-457	-456	-455	-454	-453	-452
pos_true_froms_4_3
pos_true_tos_4_3
pos_true_p_4_3
neg_true_froms_4_3
neg_true_tos_4_3
neg_true_p_4_3
means_rem_5_2	0.503728	0.506738	0.509746	0.51275	0.515751	0.51875	0.521744	0.524735	0.527721	0.530704	0.533682	0.536655	0.539623	0.542587	0.545545	0.548498	0.551445	0.554386	0.557321	0.56025	0.563172	0.566088	0.568997	0.571898	0.574793	0.57768	0.580559	0.583431	0.586294	0.58915	0.591997	0.594835	0.597665	0.600486	0.603298	0.6061	0.608893	0.611677	0.61445	0.617214	0.619968	0.622711	0.625444	0.628167	0.630879	0.63358	0.63627	0.638949	0.641617
means_forg_5_2	0.359312	0.361193	0.36309	0.365005	0.366936	0.368885	0.370851	0.372834	0.374834	0.376852	0.378886	0.380938	0.383007	0.385094	0.387198	0.389319	0.391457	0.393613	0.395786	0.397976	0.400183	0.402408	0.40465	0.406909	0.409185	0.411479	0.413789	0.416117	0.418461	0.420822	0.423201	0.425596	0.428007	0.430436	0.432881	0.435342	0.43782	0.440314	0.442825	0.445352	0.447894	0.450453	0.453028	0.455618	0.458224	0.460845	0.463482	0.466134	0.468801
SEMs_rem_5_2	0.223786	0.224352	0.224913	0.225468	0.226019	0.226563	0.227102	0.227635	0.228162	0.228684	0.229199	0.229709	0.230212	0.230709	0.231199	0.231684	0.232162	0.232633	0.233097	0.233555	0.234006	0.234451	0.234888	0.235318	0.235741	0.236157	0.236565	0.236966	0.23736	0.237746	0.238125	0.238496	0.238859	0.239214	0.239561	0.2399	0.240231	0.240554	0.240869	0.241175	0.241472	0.241762	0.242042	0.242314	0.242578	0.242832	0.243078	0.243314	0.243542
SEMs_forg_5_2	0.0968963	0.0973694	0.097857	0.098359	0.0988753	0.0994059	0.0999506	0.10051	0.101082	0.101669	0.10227	0.102884	0.103512	0.104154	0.104809	0.105477	0.106158	0.106852	0.107559	0.108279	0.109011	0.109755	0.110512	0.111281	0.112062	0.112854	0.113658	0.114473	0.1153	0.116137	0.116985	0.117844	0.118713	0.119593	0.120483	0.121382	0.122291	0.12321	0.124138	0.125075	0.126021	0.126976	0.127939	0.12891	0.12989	0.130877	0.131872	0.132874	0.133884
x_5	-500	-499	-498	-497	-496	-495	-494	-493	-492	-491	-490	-489	-488	-487	-486	-485	-484	-483	-482	-481	-480	-479	-478	-477	-476	-475	-474	-473	-472	-471	-470	-469	-468	-467	-466	-465	-464	-463	-462	-461	-460	-459	-458	-457	-456	-455	-454	-453	-452
pos_true_froms_5_2	1072
pos_true_tos_5_2	1258
pos_true_p_5_2	0.0047
neg_true_froms_5_2
neg_true_tos_5_2
neg_true_p_5_2
[truncated: 2,202 more columns]

## Sheet: figure_2
stim_type_1_1_1	item
pref_jpg_1_1_1	/home/sina/dev/grid_memory/images/patient_person.jpg
x_1_1_1	-700	-650	-600	-550	-500	-450	-400	-350	-300	-250	-200	-150	-100	-50	0	50	100	150	200	250	300	350	400	450	500	550	600	650	700	750	800	850	900	950	1000	1050	1100	1150	1200	1250	1300	1350	1400	1450	1500	1550	1600	1650	1700
rel_ts_rem_1_1_1	-394.409	-377.014	-364.472	-358.307	-350.098	-343.933	-334.808	304.17	432.71	482.087	490.876	502.137	507.081	514.71	521.089	561.585	572.083	589.417	598.42	643.311	667.054	675.782	770.295	797.334	864.808	887.544	969.117	999.33	1021.45	1025.15	1032.99	1041.08	1047.21	1055.76	1062.71	1985.29
rel_ts_rem_1_1_2	-418.183	-306.519	-294.892	38.6345	124.938	259.491	275.604	285.553	291.413	299.286	305.207	334.229	349.457	375.244	405.731	419.617	545.136	595.429	617.279	653.382	710.022	730.774	988.587	1120.21	1209.53	1223.63	1234.01	1255.77	1263.52	1278.72	1544.62	1616.39
rel_ts_rem_1_1_3	-328.765	-158.874	65.6745	191.01	359.589	371.125	379.609	388.245	393.555	400.086	413.758	431.489	449.616	456.361	471.863	493.012	544.129	615.174	907.746	1023.53	1526.43	1738.37	1831.15	1938.02
rel_ts_rem_1_1_4	-409.759	-339.904	-26.855	155.121	197.144	433.93	440.43	446.351	452.82	467.53	477.387	525.361	606.995	658.387	703.461	721.406	792.206	796.967	1008.3
rel_ts_rem_1_1_5	-396.394	-281.373	-253.602	-19.1353	395.202	465.789	474.761	485.534	491.149	497.619	502.715	517.944	540.588	569.274	588.867	1167.72	1184.3	1205.9	1316.19	1450.78	1507.42	1522.98	1593.54	1608.12	1776.95	1795.47	1826.84	1839.08	1848.79	1864.17	1870.82	1897.55	1906.01	1913.15	1936.22	1970.34	1992.52
rel_ts_rem_1_1_6	-412.445	-63.0496	-60.4862	149.048	306.884	334.35	346.038	357.391	365.051	422.699	444.641	454.101	518.127	949.035	1129.15	1295.96	1409.76	1672.12	1819.21	1889.04
rel_ts_rem_1_1_7	-164.643	-44.9221	-15.198	132.171	186.981	199.432	343.292	376.831	385.986	391.205	398.407	404.083	412.506	428.467	435.974	458.74	817.23	842.712	851.654	861.786	870.605	878.296	919.952	1268.52	1296.14	1317.5	1332.89	1547.27	1673.1	1854.52	1966.31
rel_ts_rem_1_1_8	-463.623	-157.837	15.1979	217.194	263.336	372.162	401.062	420.899	715.271	723.541	730.194	735.596	754.669	762.879	779.297	788.483	805.054	893.402	923.493	934.479	954.804	971.131	1000.03	1021.39	1023.1	1268.98	1280.46	1288.64	1302.09	1309.54	1334.08	1614.72	1637.94	1657.56	1699.25	1731.05
rel_ts_rem_1_1_9	-402.588	-388.031	-379.761	-371.307	-363.556	-357.208	-351.349	-341.461	-323.486	-309.54	-302.032	164.612	424.011	437.286	443.97	449.097	454.743	459.869	466.614	489.41	506.683	571.991	666.29	669.8	719.299	1117.95	1126.77	1133.42	1142.88	1149.26	1154.97	1185.97	1196.14	1550.26	1868.84	1973.51
rel_ts_rem_1_1_10	-486.145	-141.022	310.73	380.646	388.397	393.89	399.2	424.622	435.211	443.787	563.293	834.167	855.896	865.265	871.368	878.693	899.139	906.189	930.542	948.975	960.571	971.71	980.011	989.838	1018.04	1171.84	1427.67	1475.1	1517.49	1588.01	1641.02	1807.56
rel_ts_rem_1_1_11	-283.294	-77.6665	57.2517	91.1262	182.313	295.716	314.088	317.506	321.961	336.182	343.659	349.488	356.171	380.128	406.525	1062.56	1103.61	1288.61	1553.13	1578.31	1599.18	1613.13	1623.17	1628.57	1634.77	1648.47	1707.92	1775.12	1933.44	1944.82	1972.69
rel_ts_rem_1_1_12	-400.756	-290.679	-285.674	-226.653	261.414	333.436	342.347	355.622	361.146	375.092	403.809	415.436	426.27	436.402	460.969	941.407	955.659	984.894	1000.76	1009.55	1024.14	1048.19	1092.93	1197.05	1203.55	1211.03	1707.64	1710.48
rel_ts_rem_1_1_13	-258.271	-91.4312	67.9316	330.047	365.142	377.502	383.575	394.805	404.815	414.062	420.867	437.286	452.941	464.782	608.734	657.043	825.683	1176.27	1349.4	1615.51	1642.73	1740.42	1778.81
rel_ts_rem_1_1_14	-267.7	-264.618	17.3338	63.1101	120.788	142.425	180.725	301.483	321.564	332.641	340.21	345.55	368.53	380.31	400.482	408.05	741.485	1199.52	1240.78	1369.48	1432.92
rel_ts_rem_1_1_15	-447.968	-357.148	-21.8501	219.483	327.759	339.936	346.253	352.601	358.582	370.24	384.156	405.732	421.021	495.453	604.798	632.538	945.771	969.117	989.777	1034.09	1097.14	1294.37	1719.36	1730.5	1843.93
rel_ts_rem_1_1_16	-89.1416	-38.7876	96.9241	298.401	309.998	315.491	321.839	326.752	334.687	341.736	365.235	371.979	394.013	400.849	421.57	442.414	464.722	619.843	715.21	734.253	762.543	820.252	852.112	904.877	970.673	1060.27	1089.97	1120.21	1150.12	1184.72	1198.15	1212.31	1235.75	1256.38	1403.72	1490.08	1706.42	1714.51	1728.88	1737.95	1744.05	1748.41	1750.98	1766.11	1773.01	1798.86
rel_ts_rem_1_1_17	-442.841	-236.908	342.713	348.206	357.117	363.618	371.43	377.106	401.398	412.385	461.152	493.989	520.875	531.281	593.14	984.711	1003.54	1014.44	1021.33	1034.15	1047.03	1076.26	1092.5	1114.23	1125.79	1188.48	1449.22	1454.83
rel_ts_rem_1_1_18	-462.342	-318.299	-189.393	-171.601	-150.544	31.8598	155.425	268.798	292.968	359.863	370.88	406.494	421.569	743.377	753.234	770.66	781.127	798.217	807.037	814.941	822.845	830.017	853.301	875.884	1267	1581.94	1869.78
rel_ts_rem_1_1_19	-351.776	-293.671	-266.785	-12.146	19.0125	316.62	336.365	362.366	372.04	379.517	390.808	418.091	465.393	859.161	876.038	885.529	892.09	902.466	930.084	943.848	1134.7	1331.15	1348.36	1358.95	1368.77	1379.21	1392.36	1415.22	1426.33	1435.55	1466.74	1904.42
rel_ts_rem_1_1_20	-426.849	-406.128	-114.044	-61.0347	35.8586	338.898	345.032	351.441	357.605	381.348	399.292	410.492	436.188	450.196	479.309	620.942	855.683	874.604	1470.31	1476.99	1609.99	1612.37	1697.14	1863.95	1905.03
rel_ts_forg_1_1_1	-271.973	404.815	413.482	419.341	431.518	445.19	452.758	482.177	494.262	500.945	520.049	562.194	642.395	1074.71	1239.32	1415.01	1570.37	1576.36	1581.42
rel_ts_forg_1_1_2	-269.531	20.2637	98.4192	125.946	302.856	514.404	528.625	543.732	552.429	558.716	566.101	574.829	591.034	598.267	607.88	636.963	656.006	798.981	1031.86	1048.65	1056.82	1067.78	1076.05	1081.3	1090.55	1100.37	1109.74	1119.84	1186.13	1677.25	1840.03
rel_ts_forg_1_1_3	-343.109	-74.0665	328.521	358.459	367.096	374.786	387.268	408.844	417.724	450.195	466.583	469.696	499.054	1072.39	1998.29
rel_ts_forg_1_1_4	-432.312	-357.3	-135.65	312.562	356.049	372.041	376.923	386.781	405.305	421.479	428.132	622.956	907.624	1276.28	1393.37	1490.3	1499.79	1714.45	1951.78
rel_ts_forg_1_1_5	-403.229	-111.511	96.2525	387.421	602.997	774.017	1372.44	1490.63	1530.18	1533.23	1541.23	1576.81	1582.83	1592.32	1598.91	1608.03	1614.72	1630.4	1645.6	1655.31
rel_ts_forg_1_1_6	-58.0447	38.6655	169.769	523.56	615.662	644.532	707.642	719.117	993.043	1038.45	1135.77	1230.29	1268.31	1289.92	1299.47	1309.72	1446.44	1623.54	1681.46	1688.02	1694.89	1700.35	1706.18	1711.76	1721.96	1740.78	1757.48	1774.26	1782.99	1796.85	1812.29	1827.15	1851.29
rel_ts_forg_1_1_7	-234.528	308.503	320.74	326.691	334.778	341.217	348.725	356.08	368.134	375.946	383.82	397.278	432.74	450.898	629.395	690.033	818.451	855.164	1190.46	1198.43	1207.49	1213.56	1228.88	1236.85	1250.43	1257.45	1357.51	1910.03
rel_ts_forg_1_1_8	-498.779	-384.827	-180.603	-155.396	-88.501	23.3154	107.971	271.332	317.017	325.928	333.954	339.478	345.703	360.046	375.122	385.62	398.102	427.399	450.134	619.72	785.217	969.513	978.912	1001.62	1029.57	1074.04	1089.17	1240.11	1332.18	1632.9	1670.56	1721.25
rel_ts_forg_1_1_9	-467.682	-97.9916	-18.6459	22.5834	370.24	496.125	506.012	512.299	516.999	523.499	528.992	538.788	562.073	580.597	609.009	675.08	738.617	839.539	1416.02	1581.88	1998.9
rel_ts_forg_1_1_10	-478.241	-329.743	-14.6795	297.882	307.708	315.368	320.983	327.026	341.125	357.055	367.523	390.808	403.655	469.757	921.235	937.043	951.02	975.159	987.916	1312.5	1327.58	1891.88	1981.9	1984.8	1995.03
rel_ts_forg_1_1_11	-227.723	-161.835	-15.3203	171.661	330.474	339.233	353.729	364.196	375.03	382.415	395.721	435.363	452.972	463.989	489.196	660.247	1888.31	1905.91
rel_ts_forg_1_1_12	-448.975	-318.97	-9.6746	269.927	393.615	408.386	431.579	445.342	878.357	1004.12	1111.45	1129.55	1582.06	1731.78	1995.79
pref_rem_1_1_1	0	0	0	1.5	6	11.5	12	10.5	6.5	4	4	4	6.5	6.5	6	5.5	7	5.5	6.5	24.5	44	49	38.5	21.5	12	9.5	8	10	13	11.5	15.5	17.5	14.5	18	15	10.5	12.5	11	11	11	7	6.5	7.5	6.5	6.5	10.5	9.5	0	0
pref_forg_1_1_1	0	0	0	2.5	5	4.16667	4.16667	4.16667	3.33333	4.16667	4.16667	5	6.66667	6.66667	5	3.33333	3.33333	1.66667	2.5	20	40.8333	37.5	25.8333	21.6667	17.5	15.8333	11.6667	5.83333	5	4.16667	3.33333	4.16667	7.5	10	12.5	12.5	7.5	8.33333	10.8333	8.33333	5.83333	5	5	5	10	12.5	10	0	0
non_pref_rem_1_1_1	0	0	0	3.87415	5.88376	4.8657	6.0513	7.96304	8.36889	7.20379	7.96824	7.10074	5.44393	5.51094	5.99184	5.99819	6.10153	6.77394	6.16422	4.95826	4.699	5.33908	5.58897	6.85611	7.98074	7.21731	6.95773	7.09708	6.82213	6.46101	6.73476	5.76304	4.779	4.74449	5.50659	6.65547	5.99141	6.73045	6.9922	6.08931	6.66038	6.84716	6.53237	6.7104	6.74203	6.00795	5.51249	0	0
non_pref_forg_1_1_1	0	0	0	3.66782	5.03213	5.74571	7.02899	4.83521	7.17525	8.88876	8.69353	8.66971	7.11596	6.78829	6.60175	5.28969	4.82048	5.72464	5.97268	5.41896	5.92918	5.65338	5.55525	7.27653	7.60776	7.21772	7.03011	6.56326	4.9743	6.23261	7.03327	5.37726	5.01871	5.78847	5.84977	5.11831	6.40101	6.84671	7.34783	7.23226	6.76095	7.63062	6.89775	5.25497	6.15277	6.88321	6.52884	0	0
spikefile_1_1_1	/home/sina/dev/grid_memory/source_data/density_item_1.mat
stim_type_1_2_1	item
pref_jpg_1_2_1	/home/sina/dev/grid_memory/images/patient_person.jpg
x_1_2_1	-700	-650	-600	-550	-500	-450	-400	-350	-300	-250	-200	-150	-100	-50	0	50	100	150	200	250	300	350	400	450	500	550	600	650	700	750	800	850	900	950	1000	1050	1100	1150	1200	1250	1300	1350	1400	1450	1500	1550	1600	1650	1700
rel_ts_rem_1_2_1	-275.575	555.298	588.562	634.888	955.322	1008.61	1083.47	1090.67	1503.69	1911.1	1936.65	1976.47	1986.82
rel_ts_rem_1_2_2	471.863	488.068	829.133	1823	1911.47
rel_ts_rem_1_2_3	-152.13	508.27	526.062	609.222	639.831	685.516	896.393	931.274	956.756	980.53	1220.52	1879.36
rel_ts_rem_1_2_4	450.959	493.927	661.011	710.968	770.233	793.885	1328.61	1691.71
rel_ts_rem_1_2_5	-183.533	258.057	420.502	451.355	483.734	1646.33	1733.86
rel_ts_rem_1_2_6	448.242	469.91	526.672	1141.3	1232.39	1653.44
rel_ts_rem_1_2_7	462.556	487.153	816.621	1900.94
rel_ts_rem_1_2_8	430.145	446.381	496.399
rel_ts_rem_1_2_9	351.227	498.474	570.801	632.446
rel_ts_rem_1_2_10	-182.526	427.765	477.631	1665.13	1936.34
rel_ts_rem_1_2_11	432.129	453.125	1279.51
rel_ts_rem_1_2_12	844.117	866.73	957.306	1025.73	1122.74
rel_ts_rem_1_2_13
rel_ts_forg_1_2_1	400.94	501.892
rel_ts_forg_1_2_2
rel_ts_forg_1_2_3	429.565	478.973	604.034	741.332	1069.15	1109.47	1164.89
rel_ts_forg_1_2_4	-253.784	370.361	1549.38
rel_ts_forg_1_2_5
rel_ts_forg_1_2_6	639.801
pref_rem_1_2_1	0	0	0	0	0	0	0	0.769231	0.769231	2.30769	2.30769	0	0	0	0	0	0	0	0.769231	0.769231	0.769231	5.38462	14.6154	12.3077	4.61538	5.38462	4.61538	2.30769	2.30769	3.84615	3.84615	2.30769	3.84615	4.61538	3.07692	3.07692	1.53846	1.53846	2.30769	1.53846	0.769231	0	0	0.769231	0.769231	0.769231	3.07692	0	0
pref_forg_1_2_1	0	0	0	0	0	0	0	1.66667	1.66667	0	0	0	0	0	0	0	0	0	0	0	1.66667	5	5	3.33333	1.66667	3.33333	3.33333	1.66667	1.66667	0	0	0	0	0	1.66667	3.33333	3.33333	1.66667	0	0	0	0	0	1.66667	1.66667	0	0	0	0
non_pref_rem_1_2_1	0	0	0	0.204082	0.333952	0.586699	0.586699	0.70872	0.831597	0.395604	0.272727	0.333952	0.57885	0.484658	0.10989	0.512488	0.882118	0.528361	0.2886	0.38961	0.629371	0.618548	0.248918	0	0	0.142857	0.272727	0.695733	1.90785	2.11194	1.00186	0.361781	0.248918	0.697897	0.827767	0.378788	0.358808	0.460849	0.341801	0.211931	0.55887	0.824794	0.729746	0.480829	0.221088	0.306122	0.612245	0	0
non_pref_forg_1_2_1	0	0	0	0	0	0	0.571429	0.90873	0.496032	0.260771	0.102041	0.487013	0.589054	0.102041	0.12987	0.361781	0.361781	0.231911	0.102041	0	0.142857	0.285714	0.142857	0.142857	0.301587	0.15873	0.623016	0.623016	0	0.285714	0.415584	0.25974	0.25974	0.41847	0.2886	0.2886	0.651412	0.362812	0	0	0	0.390641	0.492682	0.374768	0.558442	0.285714	0	0	0
spikefile_1_2_1	/home/sina/dev/grid_memory/source_data/density_item_2.mat
stim_type_2_1_1	loc
pref_jpg_2_1_1	/home/sina/dev/grid_memory/images/pos4.png
x_2_1_1	-700	-650	-600	-550	-500	-450	-400	-350	-300	-250	-200	-150	-100	-50	0	50	100	150	200	250	300	350	400	450	500	550	600	650	700	750	800	850	900	950	1000	1050	1100	1150	1200	1250	1300	1350	1400	1450	1500	1550	1600	1650	1700
rel_ts_rem_2_1_1	-168.548	347.229	1090.64	1202.61	1508.39
rel_ts_rem_2_1_2	1604.92
rel_ts_rem_2_1_3	279.418	323.455	389.099	1145.2	1158.57	1192.38	1641.69
rel_ts_rem_2_1_4	308.227	326.812
rel_ts_rem_2_1_5	295.655	342.866	1212.31	1292.15
rel_ts_rem_2_1_6	448.974	684.815	799.988	1369.54	1904.48
rel_ts_rem_2_1_7	306.244	448.609
rel_ts_rem_2_1_8	309.906	387.512	839.783
rel_ts_rem_2_1_9	250.062	265.015	1345.92
rel_ts_rem_2_1_10	-279.51	261.139	1128.17	1135.53
rel_ts_rem_2_1_11	482.727	558.716
rel_ts_forg_2_1_1	-445.618	323.883	726.959
rel_ts_forg_2_1_2	261.352	1910.52
rel_ts_forg_2_1_3	-170.959	-161.468	52.8572	356.599
rel_ts_forg_2_1_4	-172.088	339.997	363.068	447.602	1503.24	1519.9	1699.98	1728.58
rel_ts_forg_2_1_5	-257.294	268.585	312.408	341.278	382.08	1219.05	1228.27	1426.73
rel_ts_forg_2_1_6	-356.201	235.931	251.68	303.376	505.525	1074.07	1368.5
rel_ts_forg_2_1_7	918.274	1009.67	1755.1
rel_ts_forg_2_1_8	-65.0636	321.93	341.705	435.913	1485.69	1697.24
rel_ts_forg_2_1_9
rel_ts_forg_2_1_10	-275.726	178.955	345.52	395.508	578.034	1094.64	1137.27	1275.24	1336.37	1464.78	1664.34	1873.2
rel_ts_forg_2_1_11	928.56	1509.71	1811.34
pref_rem_2_1_1	0	0	0	0	0	0	0	0.909091	0.909091	0.909091	0.909091	0	0	0	0	0	0	0	4.54545	10.9091	8.18182	3.63636	2.72727	0.909091	0.909091	0.909091	0.909091	0.909091	0.909091	1.81818	0.909091	0	0	0	0.909091	3.63636	4.54545	3.63636	2.72727	1.81818	1.81818	0.909091	0	0.909091	0.909091	1.81818	1.81818	0	0
pref_forg_2_1_1	0	0	0	0	0.909091	1.81818	0.909091	1.81818	1.81818	2.72727	2.72727	0.909091	0.909091	0	0.909091	0.909091	0.909091	1.81818	3.63636	10	10.9091	5.45455	1.81818	0.909091	1.81818	0.909091	0	0.909091	0.909091	0	0	1.81818	1.81818	0.909091	2.72727	2.72727	0.909091	1.81818	2.72727	1.81818	1.81818	1.81818	2.72727	4.54545	2.72727	0	2.72727	0	0
non_pref_rem_2_1_1	0	0	0	0.26611	0.506178	0.579708	0.575112	0.409752	0.440389	0.928265	1.09768	0.797511	1.09084	1.16123	0.988362	1.20581	1.06272	0.787688	0.888437	0.905368	1.21787	1.59019	1.22615	0.750569	0.518241	0.465252	0.892208	0.927168	0.61899	1.07309	1.10851	0.619456	1.04154	1.11967	0.824099	0.996926	1.51289	1.61615	1.07324	0.887885	0.839852	0.648369	0.434888	0.608069	0.719975	0.399736	0.258097	0	0
non_pref_forg_2_1_1	0	0	0	0.374053	0.96512	0.925888	1.08442	1.23877	1.24587	1.18725	0.979009	1.25654	1.00401	0.295928	0.575442	0.936305	0.718006	0.830853	1.61393	1.90118	0.952719	0.956439	1.17345	0.565025	0.390625	0.696023	1.01055	0.627029	0.191761	0.348011	0.572917	0.812252	0.551835	0.575442	0.802715	0.809659	0.95565	1.02633	1.40039	1.04246	0.600537	0.809659	0.939078	0.626578	0.310606	0.759064	1.01055	0	0
spikefile_2_1_1	/home/sina/dev/grid_memory/source_data/density_loc_1.mat
stim_type_2_2_1	loc
pref_jpg_2_2_1	/home/sina/dev/grid_memory/images/pos123.png
x_2_2_1	-700	-650	-600	-550	-500	-450	-400	-350	-300	-250	-200	-150	-100	-50	0	50	100	150	200	250	300	350	400	450	500	550	600	650	700	750	800	850	900	950	1000	1050	1100	1150	1200	1250	1300	1350	1400	1450	1500	1550	1600	1650	1700
rel_ts_rem_2_2_1	-149.353	-40.4355	-36.102	80.3225	243.805	250.336	385.285	402.863	940.46	1068.18	1209.56	1806.89
rel_ts_rem_2_2_2	-222.961	158.173	234.406	283.752	357.361	393.768	449.829	1461.49
rel_ts_rem_2_2_3	-107.392	338.409	393.921	423.034	439.331	482.605	1127.5	1193.88	1227.36	1462.34	1522.06	1642.03	1752.81	1808.04
rel_ts_rem_2_2_4	-326.874	-20.599	217.194	346.68	488.251	513.123	599.854	955.933	1186.07	1676.76
rel_ts_rem_2_2_5	-474	-471.284	-385.56	-360.474	-356.995	-132.661	230.224	278.198	281.219	355.376	436.34	534.668	572.663	872.559	875.428	1154.97	1335.6	1430.39
rel_ts_rem_2_2_6	291.443	350.708	361.572	490.814	955.353	1594.15
rel_ts_rem_2_2_7	182.618	185.059	256.47	258.301	319.764	369.263	407.807	436.829	525.086	575.196	764.954	1091.52	1168.09	1506.74	1560.88
rel_ts_rem_2_2_8	-452.087	75.3175	254.517	257.324	292.786	351.349	698.09	1171.63	1642.94	1753.08	1783.36	1788.67	1791.26
rel_ts_rem_2_2_9	-469.116	-444.244	-366.577	-292.938	-73.9136	-68.573	151.977	166.107	176.849	326.599	371.429	374.176	419.525	612.183	1054.32	1056.12	1070.04	1158.72	1206.91	1470.4	1472.6	1902.01
rel_ts_rem_2_2_10	-193.207	-83.5879	274.658	340.454	403.747	431.732	444.153	557.831	699.096	773.712	775.818	779.815	900.147	1117.19	1188.94	1213.38	1515.66	1519.9	1596.53	1661.8	1666.66	1680.33	1682.8	1685.39	1711.61	1820.07	1822.79	1853.85	1856.38	1889.31
rel_ts_rem_2_2_11	-475.952	-463.043	-440.46	-389.862	-360.87	-315.979	-270.355	-202.85	33.4168	257.538	379.486	401.703	432.098	509.705	643.127	1270.97	1401.67	1404.51	1990.48
rel_ts_rem_2_2_12	-466.339	-462.371	-289.581	-247.406	-111.084	79.7734	158.509	320.191	703.888	801.362	804.627	1795.32	1961.49	1963.84
rel_ts_rem_2_2_13	132.263	218.109	220.459	268.463	1178.34	1574.04	1787.81	1818.76	1820.86
rel_ts_rem_2_2_14	-118.775	-50.4459	-47.3026	125.946	253.296	297.272	482.209	648.53	730.805	750.977	1423.58	1430.85	1442.66	1507.48	1512.67	1702.82
rel_ts_rem_2_2_15	-367.219	-363.282	21.8193	236.571	372.589	422.028	595.551	1215.48	1577.97	1967.41
rel_ts_rem_2_2_16	-448.67	214.08	267.395	304.26	308.288	313.049	334.533	341.278	350.189	457.55	514.373	689.21	790.345	929.444	932.313	1012.88	1151.28	1244.08	1255.28	1257.75	1329.8	1349.21	1731.14
rel_ts_rem_2_2_17	177.429	295.104	306.701	697.602	808.014	1540.99	1649.23	1944.79
rel_ts_rem_2_2_18	-420.716	227.02	265.868	269.012	305.206	655.273	924.134	988.617	1042.76	1081.73	1134.06	1161.32	1306.03	1323.12	1332.58	1693.7	1871.58	1981.66	1994.72
rel_ts_rem_2_2_19	1463.44	1465.51	1514.01	1534.48	1623.05
rel_ts_rem_2_2_20	-119.507	169.465	206.116	238.068	605.134	745.179	838.318	1733.77	1842.68	1847.02	1963.44
rel_ts_rem_2_2_21	92.8342	198.639	210.022	254.852	374.847	404.663	462.433	523.376	651.947	662.933	701.324	705.139	814.697	1275.82	1374.7	1381.87	1596.28	1679.26	1798.13	1838.04	1882.63
rel_ts_rem_2_2_22	-339.752	-187.775	187.774	235.321	268.31	271.728	346.313	406.372	413.574	514.618	659.21	928.68	939.606	1046.17	1570.43
rel_ts_rem_2_2_23	77.9726	185.364	286.316	1334.78	1938.91	1993.26
rel_ts_rem_2_2_24	200.591	235.808	265.685	314.513	341.644	942.963	1002.17	1076.84	1185.09
rel_ts_rem_2_2_25	-453.644	-435.12	-430.085	-278.595	-256.806	158.874	377.99	678.863	788.36	790.527	1221.68	1665.62	1748.14	1843.96
rel_ts_rem_2_2_26	-407.196	301.605	344.726	501.13	541.962	886.353	1207.79	1228.67	1252.23
rel_ts_rem_2_2_27	-241.913	62.0112	101.96	236.268	295.38	308.258	310.73	318.482	325.745	381.257	384.369	428.833	523.804	528.748	660.248	792.42	864.899	974.183	977.601	1070.89	1155.52	1604.13	1790.22	1883.61	1886.02	1972.5	1974.91
rel_ts_rem_2_2_28	229.157	264.374	297.15	424.591	486.389	577.545	585.327	849.549	885.407	943.329	1147.83	1400.15	1667.91	1810.03	1912.96
rel_ts_rem_2_2_29	246.704	305.054	322.174	327.515	403.107	458.496	532.471	569.885	574.829	776.428	1258.33	1522.03	1782.78
rel_ts_rem_2_2_30	-224.854	153.168	175.354	219.086	232.33	245.85	272.98	303.802	450.836	474.243	746.064	748.811	870.667	1231.63	1648.53
rel_ts_rem_2_2_31	71.0751	260.468	281.861	347.504	398.56	401.185	435.029	579.011	655.457
rel_ts_rem_2_2_32	-241.059	-236.634	50.4448	164.826	272.064	421.57	521.485	533.722	536.774	1036.07	1514.62
rel_ts_rem_2_2_33	-325.256	-288.91	-188.202	-177.185	32.7151	237.03	347.046	422.943	437.989	539.276	584.595	603.821	606.14	610.199	697.632	761.414	771.851	847.779	850.342	853.241	1044.19	1046.48	1157.84	1653.17	1671.42	1707.61	1905.46	1908.27
rel_ts_rem_2_2_34	241.212	246.186	331.818	337.251	414.002	465.607	564.027	1056.67	1087.13	1740.6	1744.93
rel_ts_rem_2_2_35	-256.866	210.297	302.033	349.884	397.339	486.298	569.672	572.022	609.619	611.877	908.936	912.476	914.887	1202.3	1469.54	1559.23	1601.44	1603.91	1659.58	1779.91
rel_ts_rem_2_2_36	-368.408	62.3472	211.761	253.326	255.676	269.409	273.01	369.69	490.6	608.764	611.542	614.532	730.407	732.422
rel_ts_rem_2_2_37	-2.7468	161.195	198.396	260.468	265.168	362.58	428.346	920.625	1177.67	1459.08	1537.75
rel_ts_rem_2_2_38	244.873	380.493	768.066	926.239	1210.6	1302.37	1554.75
rel_ts_rem_2_2_39	-376.587	-217.071	-62.5303	-59.6006	362.824	718.567	720.795	723.603	876.038	878.479	1525.09
rel_ts_rem_2_2_40	211.914	217.224	284.088	290.894	317.139	365.326	519.928	716.4	718.659	809.784	812.225	923.065	1322.91
rel_ts_rem_2_2_41	-294.159	-33.4172	240.693	400.086	473.878	588.257	590.455	711.732	803.071	810.486	893.433	971.161	1097.17	1228.49	1246.12	1280.79	1377.66
rel_ts_rem_2_2_42	-190.735	276.306	494.019	873.871	972.809	1215.88	1302.64	1305.27	1426.39	1502.02	1571.87	1613.47	1770.66	1996.19
rel_ts_rem_2_2_43	181.061	425.69	428.162	583.436	702.271	920.533	1051.24	1053.59	1162.08	1165.1	1223.57	1293.55	1296.27	1381.99	1407.07	1410.55	1634.89	1997.77
rel_ts_rem_2_2_44	-292.541	-122.894	-33.9049	-29.8461	-26.7333	252.96	271.698	361.084	992.981	1318.24	1321.81	1522.61
rel_ts_rem_2_2_45	206.512	274.383	339.935	741.027	837.89	1173.62	1585.08	1607.42
rel_ts_rem_2_2_46	-304.413	-19.6229	-14.0992	222.809	226.318	467.56	770.691	803.528	1675.9
rel_ts_rem_2_2_47	228.393	290.71	300.262	343.749	353.485	358.123	438.201	449.096	463.226	523.162	1091.89	1240.42	1243.07	1302.12	1305.08	1374.82	1496.61
rel_ts_rem_2_2_48	-468.842	252.045	300.324	316.956	323.822	383.972	393.494	490.173	499.359	543.762	744.263	955.261	1039.95	1862.3	1990.05
rel_ts_rem_2_2_49	10.7725	14.221	259.43	307.251	406.494	411.163	465.515	469.147	526.459	593.078	823.243	940.339	1905.82	1909.58
rel_ts_forg_2_2_1	-297.729	-218.597	95.4285	127.655	166.077	168.549	243.713	266.846	352.051	382.233	410.492	482.361	493.927	606.964	657.105	796.631	833.313	836.548	949.524	1056.24	1113.46	1269.78	1694.58	1697.33
rel_ts_forg_2_2_2	-391.48	-366.944	-171.876	46.4785	52.7652	55.3897	69.1531	359.253	395.264	398.011	448.456	560.639	677.002	949.219
rel_ts_forg_2_2_3	262.055	265.137	285.004	331.696	346.649	430.42	716.248	835.144	942.414	1190.09	1329.01
rel_ts_forg_2_2_4	-135.345	-131.897	-18.4935	218.384	277.588	280.731	373.474	378.998	431.336	706.329	709.046	1001.1	1148.44
rel_ts_forg_2_2_5	-165.039	-142.975	-37.2314	114.746	250.458	968.994	1276.19	1406.37	1409.42	1562.23	1565.25	1905.31	1908.11
rel_ts_forg_2_2_6	-69.8246	265.808	318.145	434.448	468.322	514.434	1035.83	1974.15
rel_ts_forg_2_2_7	312.561	333.862	463.989	673.34	675.72	825.531	993.286	996.948	999.817	1009.19	1375.61	1378.23	1490.23
rel_ts_forg_2_2_8	-342.346	-337.067	283.905	337.495	420.838	424.073	517.213	520.509	627.992	711.518	1463.17	1747.96	1753.48	1990.39	1993.9
rel_ts_forg_2_2_9	-451.294	202.393	332.246	417.847	427.064	570.13	644.807
rel_ts_forg_2_2_10	224.763	228.547	257.386	269.379	271.821	370.484	1033.17
rel_ts_forg_2_2_11	-322.845	286.652	293.457	296.173	665.161	902.313	1031.52	1052.31	1066.89	1122.01	1353.88
rel_ts_forg_2_2_12	-457.917	-277.161	-274.689	247.131	491.119	635.254	637.634	1038.3	1040.56	1084.29	1338.56	1479.95
rel_ts_forg_2_2_13	171.783	309.021	417.206	479.645	496.857	853.089	1074.31	1612.15	1649.78	1661.1	1664.83	1841.1	1961.73
rel_ts_forg_2_2_14	-495.087	44.4955	293.244	362.458	1104.46	1109.8
rel_ts_forg_2_2_15	-297.944	167.694	296.174	350.83	413.849	419.19	540.68	818.665	1679.84	1764.07	1766.27
rel_ts_forg_2_2_16	302.399	329.987	480.53	483.551	619.782	1137.3	1287.26	1387.79
rel_ts_forg_2_2_17	-461.517	-458.801	228.425	572.51	574.769	665.162	669.281	933.35	1164.73	1291.38
rel_ts_forg_2_2_18	223.725	457.306	459.443	559.449	563.63	675.171	679.718	777.863	832.428	897.004	1049.04	1051.36	1162.14	1164.73
rel_ts_forg_2_2_19	-295.746	-42.2668	297.089	305.542	1351.66	1459.9
rel_ts_forg_2_2_20	151.52	598.603	853.974	978.15	994.171	1014.59	1077.27	1261.99	1587.1	1590.27	1734.74
rel_ts_forg_2_2_21	175.598	250.61	260.864	283.019	401.794	448.699	878.846	881.501	1062.71	1594.12	1791.08	1889.56
rel_ts_forg_2_2_22	432.8	1027.4	1029.75	1159.36	1200.84	1234.71	1750.95	1754.76
rel_ts_forg_2_2_23	-11.9934	264.526	276.642	298.889	364.685	412.415	574.005	1173.03	1187.9	1232.73	1413.24
rel_ts_forg_2_2_24	209.29	213.623	325.592	328.461	396.973	477.112	525.666	529.725	745.881	1568.51
rel_ts_forg_2_2_25	-494.018	-400.635	-398.224	-311.737	-309.326	-196.503	-194.366	-190.918	-122.436	39.9477	102.356	106.384	218.567	278.168	344.971	501.709	745.148	1403.17	1405.55	1409.24	1490.39	1596.59	1814.97	1838.01	1842.99	1979.31	1982.58
rel_ts_forg_2_2_26	-375.305	-330.688	308.807	321.167	324.677	336.334	340.363	462.738	645.172	702.881	1719.7	1795.65	1850.25	1965.18
rel_ts_forg_2_2_27	-319.244	196.289	238.953	249.42	306.488	359.314	515.839	1131.9	1176.88
pref_rem_2_2_1	0	0	0	2.00048	3.29047	3.29047	2.99992	2.80225	3.34921	2.5252	2.39105	2.70938	3.87632	3.6596	2.72128	2.20846	4.30896	10.5192	16.0895	17.2247	14.1939	13.1825	11.3368	8.37104	7.52084	5.75216	4.35501	6.11574	6.66984	5.82678	5.55529	5.9403	5.41399	3.44923	4.38835	3.62626	4.23514	7.34064	5.73232	5.22505	4.46138	3.24125	3.94459	4.92339	5.37588	4.5106	4.89561	0	0
pref_forg_2_2_1	0	0	0	2.2607	2.73689	2.03463	4.37229	4.59836	2.08754	2.33766	3.41991	1.68831	1.75565	2.60221	2.36171	2.77056	4.22799	7.67677	13.9971	16.8783	12.482	10.3367	10.5002	7.94132	6.11833	5.4305	5.49303	5.63733	3.31409	2.62626	4.01635	3.64598	3.53535	5.90188	6.81578	5.36316	5.8153	4.74747	3.14574	2.39057	2.32323	4.16065	4.33381	1.82299	2.77537	3.51611	2.45791	0	0
non_pref_rem_2_2_1	0	0	0	1.20848	1.7213	2.41574	2.69085	2.77486	2.73067	2.32202	2.98295	1.86942	2.12461	2.59931	2.12267	1.84611	2.03501	2.49781	2.87709	3.56473	2.90428	2.42886	2.14112	1.41948	0.976836	1.31143	1.7281	1.71984	2.09305	2.71489	3.38602	2.2856	1.64724	2.92468	3.42536	3.13544	2.49514	1.47484	1.49014	1.6385	2.47572	3.0592	2.28948	2.44051	2.32372	2.07726	2.47183	0	0
non_pref_forg_2_2_1	0	0	0	1.99369	3.81376	3.28977	2.45202	2.33712	2.73864	2.96212	2.67045	2.13131	2.01452	2.51073	3.39457	3.2096	2.51894	3.06313	3.61869	2.76578	1.87247	1.38636	1.47412	1.95202	3.51768	3.73611	1.73801	1.46843	2.2077	2.66477	3.05366	3.08965	3.18434	2.48548	2.15593	3.80051	4.02588	3.12311	2.08396	1.3548	1.67677	1.95455	2.43813	2.82828	2.71843	3.02967	3.56881	0	0
spikefile_2_2_1	/home/sina/dev/grid_memory/source_data/density_loc_2.mat

## Sheet: figure_S1
rel_ts_stim1_1_1_1	-386.078	-254.09	-101.96	-36.6214	51.5133	72.7231	74.8288	87.7987	488.311	725.982	795.41	859.131	923.584	1155.58	1617.52	1909.64	1973.08	1981.72	1996.58
rel_ts_stim1_1_1_2	-474.273	-285.675	-270.874	-245.3	-219.299	94.6353	207.154	579.01	663.971	751.648	761.414	973.786	1558.32	1655.52	1813.78	1850.74
rel_ts_stim1_1_1_3	-492.371	-312.439	-284.546	-168.884	11.6271	154.999	162.109	371.887	478.058	573.852	772.308	1114.96	1391.63	1531.86	1588.93	1604.83	1615.23	1628.08	1634.58	1640.32
rel_ts_stim1_1_1_4	-416.442	-354.186	-266.021	-165.191	-21.2395	150.91	207.52	251.343	286.011	502.93	651.948	827.363	1072.48	1280.82	1467.04	1687.29	1796.14	1873.32
rel_ts_stim1_1_1_5	-375.366	-181.457	-138.916	104.218	571.625	641.724	688.019	905.335	1035.37	1162.81	1202.36	1297.55	1369.78	1654.97	1711.52
rel_ts_stim1_1_1_6	-450.806	-136.597	521.82	523.682	852.997	1012.21	1141.97	1328.92	1412.14	1806.95	1810.7	1909.88
rel_ts_stim1_1_1_7	-395.843	-335.663	-292.45	-95.4588	-28.5643	101.929	256.684	550.171	554.108	825.775	1135.86	1348.48	1466.77	1696.44	1739.9	1742.65	1794.65	1878.94	1945.89	1949.49
rel_ts_stim1_1_1_8	-415.405	-298.736	-234.069	-123.718	83.0387	234.65	242.707	342.865	354.218	361.451	493.958	978.943	1394.07	1653.63	1720.64	1814.82
rel_ts_stim1_1_1_9	-216.523	-176.27	435.272	682.434	820.343	1216.64	1356.78	1477.33	1687.9	1980.93	1986.08
rel_ts_stim1_1_1_10	-474.945	-311.493	357.759	514.405	739.472	1139.56	1254.27	1367.19	1867.62	1918.27	1927.03
rel_ts_stim1_1_1_11	-302.307	-183.472	-12.482	68.8168	134.217	434.418	497.285	595.307	918.153	1166.32	1320.37	1702.76	1822.48	1852.2	1999.57
rel_ts_stim1_1_1_12	-481.934	-282.287	-73.7604	107.361	117.005	616.791	623.871	1011.11	1293.34	1296.6	1441.5	1627.53	1799.65	1818.6	1944.82
rel_ts_stim1_1_1_13	-353.668	-188.11	-177.368	-148.59	-138.489	-128.143	-121.124	-116.058	-109.253	-77.3314	-62.8661	-50.3233	-36.1021	23.0104	414.185	631.653	1089.88	1118.5	1286.62	1485.63	1547.73	1553.71	1569.58	1926.67
rel_ts_stim1_1_1_14	-486.145	-433.533	-129.639	-125.855	-12.0244	166.473	355.438	457.58	469.574	500.396	647.094	669.647	1161.25	1231.99	1274.17	1320.62	1399.29	1402.92	1668.37	1869.93	1983.89	1994.66
rel_ts_stim1_1_1_15	-459.778	-380.829	120.727	312.225	855.805	941.621	1070.5	1509.52	1565.95	1577.67	1589.33	1642.95	1819.12	1932.68	1947.24	1955.51	1963.96	1971.71	1978.06	1983.92	1993.81
rel_ts_stim1_1_1_16	-344.513	-336.762	60.7909	151.031	586.273	588.409	952.179	996.155	1017.15	1727.97	1733.83	1740.63	1746.52	1758.03
rel_ts_stim1_1_1_17	-252.442	-200.593	-173.463	-143.159	4.97456	55.3591	119.385	143.128	153.809	172.272	197.296	204.041	244.507	253.296	274.597	680.786	1218.54	1265.9	1334.23
rel_ts_stim1_1_1_18	-379.395	-372.65	-164.154	21.2094	111.633	126.129	249.176	254.333	259.247	507.263	704.59	880.005	1030.94	1086.43	1135.41	1330.93	1379.64	1434.84	1484.59	1518.13	1904.91
rel_ts_stim1_1_1_19	-414.124	-321.625	-276.764	13.1529	140.777	178.039	560.425	783.447	1091.43	1366.24	1587.07	1851.41
rel_ts_stim1_1_1_20	-149.445	21.6364	331.451	527.892	577.88	670.44	765.473	1412.93	1504.82	1552.64	1782.81	1917.88
rel_ts_stim1_1_1_21	-499.786	-386.078	-68.3287	273.163	749.787	828.949	1179.2	1214.54	1450.04	1560.12	1565.13	1624.15
rel_ts_stim1_1_1_22	-190.918	-36.1021	77.3623	141.541	523.529	641.175	665.985	860.26	1199.4	1284.91	1308.84	1409.36	1445.86	1576.42	1679.23
rel_ts_stim1_1_1_23	-464.935	-137.42	-100.616	254.059	889.13	1154.3	1255.68	1496.7	1595.8	1638	1847.87	1892.4	1945.13
rel_ts_stim1_1_1_24	-115.051	-103.912	9.52163	289.276	559.967	621.369	624.756	708.161	752.808	937.5	1110.53	1119.08	1290.22	1372.5	1446.63	1453.34	1460.94	1754.24	1861.21
rel_ts_stim1_1_1_25	-358.093	-264.648	-39.5197	-10.5586	15.1067	26.8865	41.8706	48.6455	58.1365	75.0738	167.267	517.548	524.14	533.387	545.502	551.728	565.98	671.753	823.884	1040.38	1048.89	1107.45	1142.64	1248.84	1465.91	1961.37	1976.47
rel_ts_stim1_1_1_26	-434.204	38.1776	270.691	292.206	297.577	303.894	527.191	1082.4	1698.03
rel_ts_stim1_1_1_27	-450.104	-382.843	-290.68	-182.831	390.167	785.218	945.466	1322.69	1715.49	1841.07	1868.07
rel_ts_stim1_1_1_28	-426.209	-397.98	-151.917	3.41736	129.547	246.093	478.82	491.851	612.091	882.569	1100.56	1198.61	1207.03	1250.06	1506.38	1627.93	1705.35	1885.38	1903.38
rel_ts_stim1_1_1_29	-385.804	-117.798	-105.134	-36.5606	433.441	606.751	1178.62	1376.56	1382.42	1409.61	1484.92	1563.51	1742.74	1782.9
rel_ts_stim1_1_1_30	-343.811	-57.3429	-24.6891	7.75113	238.006	450.622	1117.28	1328.58	1432.07	1692.23	1782.11	1973.08
rel_ts_stim1_1_1_31	-385.041	-235.536	-223.115	-208.1	-199.494	-185.792	-179.353	-161.103	-155.427	-147.828	-141.938	213.073	481.72	509.064	717.621	825.989	904.541	1117.83	1281.74	1862.37	1928.92	1977.84
rel_ts_stim1_1_1_32	-474.243	-421.051	-282.471	-188.019	-171.082	-22.1255	72.2043	594.33	1240.33	1723.91	1782.78	1891.79	1929.41
rel_ts_stim2_1_1_1	-479.432	-239.777	-209.748	-200.928	-192.261	-185.791	-148.835	-141.968	-94.2082	-85.0225	183.441	197.235	217.132	236.236	254.882	410.462	478.303	1085.63	1427.83	1441.93	1447.17	1455.29	1462.77	1494.97	1960.72	1969.03	1981.93
rel_ts_stim2_1_1_2	-481.628	-108.673	-97.0152	195.465	349.335	373.474	588.196	627.899	657.166	686.066	736.634	1199.16	1359.32	1767.43
rel_ts_stim2_1_1_3	-425.446	-285.218	-228.15	-212.25	-201.844	-188.996	-182.496	-176.758	440.338	490.325	815.551	1315.8	1455.57	1547.21	1976.72
rel_ts_stim2_1_1_4	-305.97	-149.781	-122.956	-110.077	-103.211	-96.8938	-69.1228	-50.2019	-32.9595	-9.67458	183.502	578.43	897.613	1170.47	1529.75	1639.1	1867.77	1930.02
rel_ts_stim2_1_1_5	-391.724	-125.488	-60.8215	-58.9905	206.787	381.348	529.236	703.767	805.055	841.279	1277.92	1518.1	1738.19	1942.63
rel_ts_stim2_1_1_6	-401.276	-324.952	-140.656	-133.851	241.149	382.14	531.341	710.266	825.836	1094.18	1238.65	1352.02	1441.47	1529.88	1783.57	1788.48
rel_ts_stim2_1_1_7	-230.195	-176.301	-169.892	-61.676	73.4253	329.956	479.95	494.781	505.646	679.504	836.67	931.671	1209.05	1381.74	1462.74	1590.36	1717.77	1767.24
rel_ts_stim2_1_1_8	-405.762	-278.9	-130.737	39.4289	336.792	421.295	481.293	494.629	568.909	583.069	694.458	836.395	1112.61	1119.72	1258.27	1413.88	1511.23	1630.43	1652.68	1654.69	1774.66	1805.76
rel_ts_stim2_1_1_9	-463.959	-195.16	-166.474	132.721	177.795	434.662	775.177	806.396	897.308	899.048	980.102	1145.17	1502.65	1596.56	1724.33	1744.84	1963.96
rel_ts_stim2_1_1_10	-320.099	-314.941	152.618	405.121	479.187	643.646	719.605	812.347	822.174	991.974	1210.36	1549.22	1657.99	1696.17
rel_ts_stim2_1_1_11	-356.811	-67.3826	-6.31692	-0.51858	157.715	167.572	176.636	187.958	201.142	216.919	244.019	765.076	813.355	1239.5	1325.87	1420.75	1450.44	1489.23	1521.82	1529.02	1538.36	1548.07	1558.08	1563.84	1582.89	1623.81	1627.87
rel_ts_stim2_1_1_12	-386.413	-205.231	-28.3202	23.7733	269.989	378.784	393.707	538.025	605.408	659.76	686.005	767.64	824.372	983.918	1555.18	1690.49	1874.18
rel_ts_stim2_1_1_13	-496.491	-483.032	-475.586	-451.05	-170.41	-147.186	-127.564	-85.8766	-54.0773	260.132	630.798	659.912	808.35	833.527	841.492	862.945	961.212	1462.74	1628.3	1639.04	1667.82	1677.92	1688.26	1695.28	1700.35	1707.15	1739.07	1753.54	1766.08	1780.3	1839.42
rel_ts_stim2_1_1_14	-414.55	-309.875	-263.305	-124.633	-113.159	-49.0414	16.5713	32.9288	49.7134	58.7161	60.5167	64.6671	69.5193	76.8436	84.0762	109.742	485.932	826.386	898.255	1157.14	1236.24	1441.25	1627.29	1859.31	1864.5	1965.94
rel_ts_stim2_1_1_15	-473.176	-124.451	345.521	418.641	468.873	506.226	638.123	707.917	772.736	804.932	1351.59	1719.21
rel_ts_stim2_1_1_16	-496.46	-250.122	-79.773	83.1908	214.142	254.639	341.644	664.337	670.227	677.734	703.247	715.546	835.998	876.923	1387.27	1477.42	1654.14	1723.27
rel_ts_stim2_1_1_17	-444.061	-230.621	-228.057	-207.488	3.72375	34.6381	130.372	150.117	258.82	290.07	457.917	580.994	599.061	668.213	713.38	739.442	859.345	1353.52	1794.22
rel_ts_stim2_1_1_18	406.25	476.563	993.836	1109.65	1573.88	1988.01
rel_ts_stim2_1_1_19	-289.185	-270.997	-174.256	-7.17209	282.287	503.356	583.831	728.912	818.512	831.42	1090.55	1247.68	1288.39	1398.44	1406.13	1538.33	1783.54
rel_ts_stim2_1_1_20	-399.566	-31.7075	186.28	591.706	593.994	704.224	848.297	1141.45	1230.68	1576.32	1663.64	1875.21
rel_ts_stim2_1_1_21	-294.037	-289.643	-282.929	-267.517	-76.1712	231.69	288.972	312.44	544.465	649.628	880.372	983.582	1049.68	1542.54	1709.38	1868.74
rel_ts_stim2_1_1_22	-385.651	-367.584	-318.725	-44.9523	-39.4896	-16.5709	355.286	372.376	460.419	1045.35	1493.78	1899.63
rel_ts_stim2_1_1_23	-436.585	-404.084	-359.955	-306.916	-289.063	234.253	407.867	741.485	1023.01	1152.5	1225.46	1331.24	1666.87	1819.37
rel_ts_stim2_1_1_24	-145.569	292.419	428.07	498.718	541.778	562.134	1122.8	1275.54	1362.76	1490.88
rel_ts_stim2_1_1_25	-356.202	-341.096	-243.56	-77.1785	21.7595	241.761	265.503	310.212	365.113	522.522	707.978	750.916	933.838	1161.44	1176.33	1250.7	1402.99	1511.38	1726.93	1809.36	1813.08
rel_ts_stim2_1_1_26	-149.536	86.7621	329.438	339.02	854.066	1206.91	1532.56	1637.7	1757.45
rel_ts_stim2_1_1_27	-328.156	-178.834	-91.3397	76.9352	328.614	521.058	527.222	548.706	609.253	716.797	804.657	904.236	1224.61	1336.82	1393.04	1557.1	1602.39	1613.65	1755.71	1971.07
rel_ts_stim2_1_1_28	-424.286	-357.177	-193.237	-93.1089	1.73977	36.9876	660.98	765.534	806.031	956.94	1020.81	1150.12	1253.3	1589.33	1641.66	1858.19
rel_ts_stim2_1_1_29	-330.261	-321.442	-125.733	51.2998	107.239	125.61	167.389	282.745	332.916	450.592	482.849	537.872	609.436	993.866	1431.46	1699.46	1712.13	1780.7
rel_ts_stim2_1_1_30	-477.875	-472.718	-445.221	-29.6024	235.992	483.399	653.901	822.877	951.813	991.334	1138.98	1429.99	1691.62	1755.71	1945.53
rel_ts_stim2_1_1_31	-353.393	-223.999	-196.258	-192.322	58.7465	401.123	827.577	884.584	894.624	1009.83	1323.64	1528.5	1957.12
rel_ts_stim3_1_1_1	-178.009	-47.638	81.2072	84.7472	240.356	406.83	718.597	867.401	1154.3	1256.47	1734.19	1906.04
rel_ts_stim3_1_1_2	-189.515	-66.0699	26.3373	203.98	516.968	726.472	838.044	933.961	1163.27	1292.48	1476.23	1594.94	1624.02	1713.81	1833.1	1848.88
rel_ts_stim3_1_1_3	-250.671	118.561	346.1	488.983	585.053	597.168	1138.73	1372.01	1509.64	1731.78
rel_ts_stim3_1_1_4	-455.78	7.08022	165.466	454.407	709.534	857.391	1131.62	1290.37	1612.15	1659.09	1679.32	1814.88
rel_ts_stim3_1_1_5	-493.621	-489.868	-390.685	-276.214	-60.3327	219.452	729.951	756.898	1047.06	1062.74	1223.69	1339.97	1670.2	1743.59	1837.56	1912.14
rel_ts_stim3_1_1_6	-179.352	-136.2	105.225	165.192	501.434	759.186	804.688	937.164	1102.05	1247.1	1304.41	1391.91	1430.63	1445.77	1917.18
rel_ts_stim3_1_1_7	-292.328	-288.178	-275.147	-148.224	-41.8703	165.069	203.094	262.085	976.318	1075.23	1200.1	1491.61	1581.39	1731.57	1948.79
rel_ts_stim3_1_1_8	-489.319	-462.098	-406.281	-283.082	-233.857	-119.233	69.6711	470.52	639.221	762.969	991.088	1338.78	1371.86	1952.64
rel_ts_stim3_1_1_9	-367.614	-354.949	-240.447	-81.054	3.29661	368.745	561.921	577.241	637.971	723.389	931.794	1095.8	1331.67	1353.88	1752.47	1844.48
rel_ts_stim3_1_1_10	-312.317	-291.931	-122.101	-15.6248	228.211	507.843	729.981	896.027	1123.75	1136.11	1307.34	1314.15	1722.08	1783.45	1846.68	1985.84
rel_ts_stim3_1_1_11	-191.834	-111.084	130.951	164.642	269.073	746.979	1098.54	1277.68	1335.11	1503.79
rel_ts_stim3_1_1_12	-463.165	-200.134	-118.805	-47.1496	-36.8652	78.7049	214.935	353.76	525.696	743.836	865.051	1126.31	1171.54	1564.39	1819	1872.71	1956.3
rel_ts_stim3_1_1_13	-354.218	-337.952	-235.992	-227.172	-222.625	-140.563	-112.609	310.486	399.201	914.979	1097.87	1252.2	1353.39	1659.18	1832.21
rel_ts_stim3_1_1_14	-67.5656	395.447	431.916	456.818	462.586	468.445	482.514	533.539	1348.48	1401.09	1704.99	1708.77	1822.6
rel_ts_stim3_1_1_15	-339.386	-176.483	-18.2491	194.641	236.573	313.752	318.299	795.807	803.254	924.256	1018.4	1131.78	1200.93	1742.86	1839.57	1970.67
rel_ts_stim3_1_1_16	-251.465	-163.422	-134.338	77.9114	186.646	452.302	504.487	560.243	688.691	700.135	801.911	984.925	1055.97	1186.49	1275.57	1318.88	1408.33	1649.38	1771.61
rel_ts_stim3_1_1_17	-463.532	-189.545	-40.497	-34.8207	45.2574	401.001	517.303	598.114	826.202	875.152	877.746	1008.48	1132.93	1250	1270.32	1446.26	1477.23	1554.44	1562.9	1568.54	1580.99	1586.21	1592.93	1754.33	1994.75
rel_ts_stim3_1_1_18	-210.541	203.583	333.374	469.604	564.392	609.65	797.852	871.887	914.093	1151.06	1218.17	1314.61	1442.63	1485.11	1820.56
rel_ts_stim3_1_1_19	-385.437	-244.11	-106.11	3.41792	91.5832	143.921	383.148	707.002	820.283	829.011	836.152	911.378	1182.98	1430.24	1591.19	1818.97	1932.92
rel_ts_stim3_1_1_20	-349.61	-226.807	-146.546	115.478	181.701	249.511	414.489	511.26	556.457	682.801	734.864	793.61	1004.03	1085.72	1260.5	1327.64	1439.55	1483.64	1584.23	1994.84
rel_ts_stim3_1_1_21	-391.175	204.681	447.479	520.141	654.998	885.742	950.561	1089.36	1147.37	1506.56	1510.96	1517.67	1533.08	1724.43
rel_ts_stim3_1_1_22	-498.871	-474.945	-374.42	-337.921	-207.367	-104.553	470.886	475.586	656.128	797.058	1109.77	1237.49	1383.33	1753.02	1832.37	1873.6
rel_ts_stim3_1_1_23	-308.045	-135.437	150.666	499.726	507.447	622.925	811.982	1184.88	1311.92	1473.94	1729.65	1972.69
rel_ts_stim3_1_1_24	-390.289	-307.281	-224.029	-142.394	-75.1947	162.141	319.886	388.459	568.268	668.732	1254.58	1305.3	1453.8	1768.86
rel_ts_stim3_1_1_25	-329.254	-140.839	488.74	558.808	987.305	1295.14	1479.13	1698.18	1760.99	1850.43
rel_ts_stim3_1_1_26	-470.673	-48.7976	-35.614	65.2161	196.655	405.334	711.365	840.546	923.859	936.127	1023.74	1124.94	1168.61	1212.95	1436.89	1650.82	1771.12	1858.31
rel_ts_stim3_1_1_27	-466.126	-448.12	-333.527	-317.413	-265.747	193.603	320.801	717.987	929.016	1148.83	1595.55	1733.64	1909.76	1976.87
rel_ts_stim3_1_1_28	-394.531	-387.482	-330.689	-295.105	-234.131	-54.2909	331.177	429.474	758.637	934.449	1013.43	1020.97	1041.14	1053.96	1060.52	1067.2	1077.82	1084.57	1110.51	1168.58	1440.4	1514.8	1533.94	1787.32
rel_ts_stim3_1_1_29	-252.93	-143.585	636.017	866.853	1093.75	1270.72	1638.58	1687.62	1752.56	1923.71
rel_ts_stim3_1_1_30	-356.109	-219.207	-142.669	148.316	563.05	1164.52	1293.03	1397.86	1646.64	1846.01	1848.15
rel_ts_stim3_1_1_31	-425.691	-210.48	49.4384	252.441	443.817	807.465	1142.55	1225.71	1253.2	1303.41	1643.1	1790.5	1827.94	1947.57
rel_ts_stim3_1_1_32	-339.264	233.642	501.221	676.819	1145.51	1583.98	1817.75	1836.4
rel_ts_stim4_1_1_1	-407.745	-344.299	-335.662	-320.8	-299.224	-284.667	-245.269	392.579	523.499	604.004	727.051	1424.71	1517.43	1899.96
rel_ts_stim4_1_1_2	-254.119	44.8308	162.079	203.339	447.388	529.297	540.406	550.324	683.259	873.017	969.056	1147.92	1160	1415.13	1441.28	1734.22	1755.89
rel_ts_stim4_1_1_3	-485.108	-345.337	-253.693	175.812	273.041	289.825	463.806	729.126	1002.96	1085.85	1105.87	1203.52	1545.5
rel_ts_stim4_1_1_4	-479.644	-477.325	660.492	730.378	801.087	866.791	1074.31	1233.83	1447.54	1599.43	1665.16	1764.71
rel_ts_stim4_1_1_5	-493.104	-486.603	-480.805	-471.528	-58.5638	204.621	380.585	769.471	776.673	784.241	794.648	804.993	815.888	829.773	855.835	868.439	921.113	1313.87	1323	1329.07	1335.75	1347.05	1352.3	1360.5	1370.21	1389.71	1413.94	1494.17	1750.46
rel_ts_stim4_1_1_6	-289.001	-24.8717	210.999	420.899	512.024	695.343	724.793	732.849	977.661	1039.67	1198.27	1484.89	1604.19	1810.88	1946.29
rel_ts_stim4_1_1_7	-122.68	-90.4844	289.154	519.715	652.832	759.491	766.785	834.657	856.874	1176.15	1315.58	1591.25	1710.05	1983.95
rel_ts_stim4_1_1_8	-315.277	69.8856	188.691	396.454	543.61	607.758	690.277	1074.52	1144.47	1389.65	1901.92	1976.93
rel_ts_stim4_1_1_9	-272.064	-19.1037	994.721	1256.65	1344.61	1386.66	1408.88	1427.19	1437.75	1445.56	1452.03	1474.49	1495.7	1528.99	1972.2
rel_ts_stim4_1_1_10	-199.829	-172.455	-102.173	-4.79137	45.1354	289.612	373.627	424.377	575.775	891.327	1225.1	1330.38	1438.69	1916.81	1929.47
rel_ts_stim4_1_1_11	-381.684	-201.263	159.821	554.413	582.062	640.32	685.792	1012.02	1063.63	1430.18	1721.89	1929.66
rel_ts_stim4_1_1_12	-219.94	34.6683	88.3792	171.967	345.398	633.515	818.238	1071.66	1131.32	1210.3	1586.12	1616.12	1695.1
rel_ts_stim4_1_1_13	-401.764	-208.71	-202.423	-132.507	-129.15	44.6167	242.554	448.364	542.938	686.401	787.689	922.516	1021.39	1368.8	1568.45	1776.98	1958.1	1967.74
rel_ts_stim4_1_1_14	-489.014	-466.858	-57.0375	7.3241	37.9027	154.022	192.688	298.157	448.913	450.714	779.083	1034.09	1351.32	1380.68	1544.25
rel_ts_stim4_1_1_15	-475.463	-379.119	-375.854	13.9165	192.78	373.566	439.789	604.279	635.254	868.683	937.684	1089.81	1225.01	1354.28	1874.39	1953.34
rel_ts_stim4_1_1_16	-273.072	-125.58	-102.326	-23.0719	80.3216	433.93	525.727	648.316	916.626	970.948	1133.51	1310.09	1346.74	1492.92	1702.91
rel_ts_stim4_1_1_17	-377.595	-273.713	-49.5308	183.624	285.369	456.908	611.206	679.23	728.76	1024.57	1084.56	1190.4	1212.86	1541.6	1737.3	1942.08
rel_ts_stim4_1_1_18	-391.389	-227.325	-96.6797	35.614	386.719	484.161	819.672	1105.77	1201.42	1263.61	1272.22
rel_ts_stim4_1_1_19	-466.248	-128.387	-122.131	-112.976	78.7356	148.865	154.785	517.609	797.638	1244.32	1323.4	1446.96	1661.35	1968.38
rel_ts_stim4_1_1_20	-427.52	206.421	355.866	666.108	685.517	736.817	954.621	1252.96	1755.43
rel_ts_stim4_1_1_21	-15.4122	-7.11145	234.496	882.965	1203.67	1409.85
rel_ts_stim4_1_1_22	-361.115	-320.984	92.3155	99.1209	246.399	365.875	406.402	520.141	529.449	771.087	981.355	1026.95	1155.09	1196.81	1216.98	1274.05	1333.71	1425.81	1456.06	1582.15	1720.4	1741.55	1914.64	1947.14	1991.27
rel_ts_stim4_1_1_23	-420.532	-398.315	-7.50707	93.6587	124.939	134.644	330.597	411.469	497.284	925.08	1019.2	1026.37	1254.88	1385.83	1476.65	1811.95
rel_ts_stim4_1_1_24	-491.883	-488.16	-211.03	-172.913	-114.228	-5.98199	73.7604	260.162	510.009	577.484	724.427	822.327	828.309	993.5	1479.71	1681.7	1783.11	1809.08	1889.34
rel_ts_stim4_1_1_25	-430.664	-374.451	-210.388	-165.1	-153.839	-11.7798	203.583	825.226	949.982	1150.39	1208.83	1690.89	1727.11	1836.92	1849.27	1910.77
rel_ts_stim4_1_1_26	-488.007	-27.1911	317.2	392.731	556.061	584.503	615.509	622.406	659.271	723.328	761.78	854.37	1018.49	1262.24	1384.4	1451.66	1543.82	1651.67
rel_ts_stim4_1_1_27	-465.546	-204.743	-80.109	-28.6259	276.55	302.917	511.596	708.465	718.872	760.772	850.555	962.066	1054.78	1098.17	1120.94	1234.53	1442.17	1663.82
rel_ts_stim4_1_1_28	-269.135	-119.416	144.592	560.76	573.822	589.691	596.405	602.966	618.286	624.634	654.907	688.324	702.392	766.571	1436.86
rel_ts_stim4_1_1_29	-243.927	-217.224	32.4706	80.0475	754.121	998.658	1009.64	1166.2	1907.87
rel_ts_stim4_1_1_30	-399.476	-263.062	-144.99	143.006	459.839	516.144	531.586	539.093	693.421	1158.78	1180.69	1201.45	1208.8	1227.69	1233.4	1240.02	1272.92	1300.66	1326.42	1361.88	1373.69
rel_ts_stim5_1_1_1	-394.409	-377.014	-364.472	-358.307	-350.098	-343.933	-334.808	304.17	432.71	482.087	490.876	502.137	507.081	514.71	521.089	561.585	572.083	589.417	598.42	643.311	667.054	675.782	770.295	797.334	864.808	887.544	969.117	999.33	1021.45	1025.15	1032.99	1041.08	1047.21	1055.76	1062.71	1985.29
rel_ts_stim5_1_1_2	-418.183	-306.519	-294.892	38.6345	124.938	259.491	275.604	285.553	291.413	299.286	305.207	334.229	349.457	375.244	405.731	419.617	545.136	595.429	617.279	653.382	710.022	730.774	988.587	1120.21	1209.53	1223.63	1234.01	1255.77	1263.52	1278.72	1544.62	1616.39
rel_ts_stim5_1_1_3	-271.973	404.815	413.482	419.341	431.518	445.19	452.758	482.177	494.262	500.945	520.049	562.194	642.395	1074.71	1239.32	1415.01	1570.37	1576.36	1581.42
rel_ts_stim5_1_1_4	-269.531	20.2637	98.4192	125.946	302.856	514.404	528.625	543.732	552.429	558.716	566.101	574.829	591.034	598.267	607.88	636.963	656.006	798.981	1031.86	1048.65	1056.82	1067.78	1076.05	1081.3	1090.55	1100.37	1109.74	1119.84	1186.13	1677.25	1840.03
rel_ts_stim5_1_1_5	-328.765	-158.874	65.6745	191.01	359.589	371.125	379.609	388.245	393.555	400.086	413.758	431.489	449.616	456.361	471.863	493.012	544.129	615.174	907.746	1023.53	1526.43	1738.37	1831.15	1938.02
rel_ts_stim5_1_1_6	-343.109	-74.0665	328.521	358.459	367.096	374.786	387.268	408.844	417.724	450.195	466.583	469.696	499.054	1072.39	1998.29
rel_ts_stim5_1_1_7	-409.759	-339.904	-26.855	155.121	197.144	433.93	440.43	446.351	452.82	467.53	477.387	525.361	606.995	658.387	703.461	721.406	792.206	796.967	1008.3
rel_ts_stim5_1_1_8	-432.312	-357.3	-135.65	312.562	356.049	372.041	376.923	386.781	405.305	421.479	428.132	622.956	907.624	1276.28	1393.37	1490.3	1499.79	1714.45	1951.78
rel_ts_stim5_1_1_9	-396.394	-281.373	-253.602	-19.1353	395.202	465.789	474.761	485.534	491.149	497.619	502.715	517.944	540.588	569.274	588.867	1167.72	1184.3	1205.9	1316.19	1450.78	1507.42	1522.98	1593.54	1608.12	1776.95	1795.47	1826.84	1839.08	1848.79	1864.17	1870.82	1897.55	1906.01	1913.15	1936.22	1970.34	1992.52
rel_ts_stim5_1_1_10	-412.445	-63.0496	-60.4862	149.048	306.884	334.35	346.038	357.391	365.051	422.699	444.641	454.101	518.127	949.035	1129.15	1295.96	1409.76	1672.12	1819.21	1889.04
rel_ts_stim5_1_1_11	-164.643	-44.9221	-15.198	132.171	186.981	199.432	343.292	376.831	385.986	391.205	398.407	404.083	412.506	428.467	435.974	458.74	817.23	842.712	851.654	861.786	870.605	878.296	919.952	1268.52	1296.14	1317.5	1332.89	1547.27	1673.1	1854.52	1966.31
rel_ts_stim5_1_1_12	-403.229	-111.511	96.2525	387.421	602.997	774.017	1372.44	1490.63	1530.18	1533.23	1541.23	1576.81	1582.83	1592.32	1598.91	1608.03	1614.72	1630.4	1645.6	1655.31
rel_ts_stim5_1_1_13	-463.623	-157.837	15.1979	217.194	263.336	372.162	401.062	420.899	715.271	723.541	730.194	735.596	754.669	762.879	779.297	788.483	805.054	893.402	923.493	934.479	954.804	971.131	1000.03	1021.39	1023.1	1268.98	1280.46	1288.64	1302.09	1309.54	1334.08	1614.72	1637.94	1657.56	1699.25	1731.05
rel_ts_stim5_1_1_14	-402.588	-388.031	-379.761	-371.307	-363.556	-357.208	-351.349	-341.461	-323.486	-309.54	-302.032	164.612	424.011	437.286	443.97	449.097	454.743	459.869	466.614	489.41	506.683	571.991	666.29	669.8	719.299	1117.95	1126.77	1133.42	1142.88	1149.26	1154.97	1185.97	1196.14	1550.26	1868.84	1973.51
rel_ts_stim5_1_1_15	-58.0447	38.6655	169.769	523.56	615.662	644.532	707.642	719.117	993.043	1038.45	1135.77	1230.29	1268.31	1289.92	1299.47	1309.72	1446.44	1623.54	1681.46	1688.02	1694.89	1700.35	1706.18	1711.76	1721.96	1740.78	1757.48	1774.26	1782.99	1796.85	1812.29	1827.15	1851.29
rel_ts_stim5_1_1_16	-234.528	308.503	320.74	326.691	334.778	341.217	348.725	356.08	368.134	375.946	383.82	397.278	432.74	450.898	629.395	690.033	818.451	855.164	1190.46	1198.43	1207.49	1213.56	1228.88	1236.85	1250.43	1257.45	1357.51	1910.03
rel_ts_stim5_1_1_17	-486.145	-141.022	310.73	380.646	388.397	393.89	399.2	424.622	435.211	443.787	563.293	834.167	855.896	865.265	871.368	878.693	899.139	906.189	930.542	948.975	960.571	971.71	980.011	989.838	1018.04	1171.84	1427.67	1475.1	1517.49	1588.01	1641.02	1807.56
rel_ts_stim5_1_1_18	-283.294	-77.6665	57.2517	91.1262	182.313	295.716	314.088	317.506	321.961	336.182	343.659	349.488	356.171	380.128	406.525	1062.56	1103.61	1288.61	1553.13	1578.31	1599.18	1613.13	1623.17	1628.57	1634.77	1648.47	1707.92	1775.12	1933.44	1944.82	1972.69
rel_ts_stim5_1_1_19	-498.779	-384.827	-180.603	-155.396	-88.501	23.3154	107.971	271.332	317.017	325.928	333.954	339.478	345.703	360.046	375.122	385.62	398.102	427.399	450.134	619.72	785.217	969.513	978.912	1001.62	1029.57	1074.04	1089.17	1240.11	1332.18	1632.9	1670.56	1721.25
rel_ts_stim5_1_1_20	-400.756	-290.679	-285.674	-226.653	261.414	333.436	342.347	355.622	361.146	375.092	403.809	415.436	426.27	436.402	460.969	941.407	955.659	984.894	1000.76	1009.55	1024.14	1048.19	1092.93	1197.05	1203.55	1211.03	1707.64	1710.48
rel_ts_stim5_1_1_21	-258.271	-91.4312	67.9316	330.047	365.142	377.502	383.575	394.805	404.815	414.062	420.867	437.286	452.941	464.782	608.734	657.043	825.683	1176.27	1349.4	1615.51	1642.73	1740.42	1778.81
rel_ts_stim5_1_1_22	-467.682	-97.9916	-18.6459	22.5834	370.24	496.125	506.012	512.299	516.999	523.499	528.992	538.788	562.073	580.597	609.009	675.08	738.617	839.539	1416.02	1581.88	1998.9
rel_ts_stim5_1_1_23	-267.7	-264.618	17.3338	63.1101	120.788	142.425	180.725	301.483	321.564	332.641	340.21	345.55	368.53	380.31	400.482	408.05	741.485	1199.52	1240.78	1369.48	1432.92
rel_ts_stim5_1_1_24	-447.968	-357.148	-21.8501	219.483	327.759	339.936	346.253	352.601	358.582	370.24	384.156	405.732	421.021	495.453	604.798	632.538	945.771	969.117	989.777	1034.09	1097.14	1294.37	1719.36	1730.5	1843.93
rel_ts_stim5_1_1_25	-478.241	-329.743	-14.6795	297.882	307.708	315.368	320.983	327.026	341.125	357.055	367.523	390.808	403.655	469.757	921.235	937.043	951.02	975.159	987.916	1312.5	1327.58	1891.88	1981.9	1984.8	1995.03
rel_ts_stim5_1_1_26	-89.1416	-38.7876	96.9241	298.401	309.998	315.491	321.839	326.752	334.687	341.736	365.235	371.979	394.013	400.849	421.57	442.414	464.722	619.843	715.21	734.253	762.543	820.252	852.112	904.877	970.673	1060.27	1089.97	1120.21	1150.12	1184.72	1198.15	1212.31	1235.75	1256.38	1403.72	1490.08	1706.42	1714.51	1728.88	1737.95	1744.05	1748.41	1750.98	1766.11	1773.01	1798.86
rel_ts_stim5_1_1_27	-442.841	-236.908	342.713	348.206	357.117	363.618	371.43	377.106	401.398	412.385	461.152	493.989	520.875	531.281	593.14	984.711	1003.54	1014.44	1021.33	1034.15	1047.03	1076.26	1092.5	1114.23	1125.79	1188.48	1449.22	1454.83
rel_ts_stim5_1_1_28	-462.342	-318.299	-189.393	-171.601	-150.544	31.8598	155.425	268.798	292.968	359.863	370.88	406.494	421.569	743.377	753.234	770.66	781.127	798.217	807.037	814.941	822.845	830.017	853.301	875.884	1267	1581.94	1869.78
rel_ts_stim5_1_1_29	-227.723	-161.835	-15.3203	171.661	330.474	339.233	353.729	364.196	375.03	382.415	395.721	435.363	452.972	463.989	489.196	660.247	1888.31	1905.91
rel_ts_stim5_1_1_30	-448.975	-318.97	-9.6746	269.927	393.615	408.386	431.579	445.342	878.357	1004.12	1111.45	1129.55	1582.06	1731.78	1995.79
rel_ts_stim5_1_1_31	-351.776	-293.671	-266.785	-12.146	19.0125	316.62	336.365	362.366	372.04	379.517	390.808	418.091	465.393	859.161	876.038	885.529	892.09	902.466	930.084	943.848	1134.7	1331.15	1348.36	1358.95	1368.77	1379.21	1392.36	1415.22	1426.33	1435.55	1466.74	1904.42
rel_ts_stim5_1_1_32	-426.849	-406.128	-114.044	-61.0347	35.8586	338.898	345.032	351.441	357.605	381.348	399.292	410.492	436.188	450.196	479.309	620.942	855.683	874.604	1470.31	1476.99	1609.99	1612.37	1697.14	1863.95	1905.03
rel_ts_stim6_1_1_1	-76.08	100.617	181.61	404.755	475.006	753.662	859.772	1551.91	1936.31
rel_ts_stim6_1_1_2	-467.926	-452.148	-156.006	-152.679	-51.178	334.93	622.864	633.85	659.76	773.224	1036.81	1224.06	1302.58	1311.34	1349.58	1415.89	1966.37
rel_ts_stim6_1_1_3	-374.054	-151.917	193.298	241.974	559.784	699.432	722.412	872.192	940.491	987.611	1050.08	1690.09	1700.71	1717.44	1743.78
rel_ts_stim6_1_1_4	43.7926	255.554	353.973	517.456	794.433	1032.44	1112.27	1229.34	1391.45	1535.8	1653.17	1973.75
rel_ts_stim6_1_1_5	-492.37	-343.475	-213.592	55.359	315.888	683.136	1057.16	1172.67	1297.61	1397.77	1562.71	1631.65	1733.22	1920.78	1953.83
rel_ts_stim6_1_1_6	-489.776	-354.37	-187.164	-95.0619	-88.5006	-82.1835	633.362	1192.11	1256.62	1358.28	1507.02	1599.58	1642.67	1820.68	1937.23
rel_ts_stim6_1_1_7	-364.105	261.628	503.205	561.035	571.137	658.478	781.922	794.983	897.095	955.201	970.764	1097.05	1327.73	1434.91	1534.67	1675.45	1706.88	1876.71
rel_ts_stim6_1_1_8	-493.134	-490.327	-353.364	-335.541	-203.522	-119.263	83.5871	313.111	367.798	385.01	392.914	480.439	735.749	858.429	1032.23	1105.56	1154.85	1386.11	1613.1	1733.67	1742.52	1794.71	1821.93	1877.75
rel_ts_stim6_1_1_9	-456.513	-200.074	-62.6225	597.565	917.481	1089.78	1258.24	1445.86	1642.37
rel_ts_stim6_1_1_10	-471.344	-332.184	-257.935	-237.824	473.114	512.268	568.055	704.163	839.57	983.765	1009.19	1394.9	1398.22	1759.64	1888.49
rel_ts_stim6_1_1_11	-498.718	-330.047	338.349	375.489	515.137	663.117	1023.9	1301.94	1344.88	1526.58	1601.65	1699.25	1757.29
rel_ts_stim6_1_1_12	-392.945	-206.909	-34.7903	-15.8389	110.382	309.387	423.706	627.319	1210.51	1473.63	1962.77
rel_ts_stim6_1_1_13	-348.938	-286.834	-280.853	-264.984	92.1024	630.432	779.297	868.836	1083.34	1170.96	1221.22	1301.51	1375.85	1665.19	1987.55
rel_ts_stim6_1_1_14	-493.165	-446.717	-368.041	-364.41	-98.968	102.601	216.553	227.326	259.125	343.14	462.22	512.208	613.16	743.317	814.118	1153.23	1278.11	1300.26	1710.08	1774.45	1805.02	1921.14	1959.81
rel_ts_stim6_1_1_15	-392.181	-361.083	-205.413	-200.408	-46.6913	-24.9018	185.029	288.422	420.167	674.958	831.635	839.6	1012.94	1193.57	1213.96	1434.17	1497.59	1570.68	1600.25	1635.56	1709.35
rel_ts_stim6_1_1_16	-356.079	-193.146	106.567	580.353	754.211	1056.49	1084.66	1093.35	1108.15	1117.98	1323.94	1439.73	1611.69	1697.78	1776.15	1820.8	1984.65
rel_ts_stim6_1_1_17	-403.961	-394.744	-352.783	-48.797	-40.5572	185.334	191.559	199.738	414.124	575.501	579.468	831.483	1136.05	1456.88	1560.76	1784.94
rel_ts_stim6_1_1_18	-291.26	-74.2489	99.7623	293.457	404.572	505.555	606.415	618.714	757.172	1267.21	1810.91	1932.46
rel_ts_stim6_1_1_19	-488.434	-21.912	218.231	370.147	393.829	514.404	865.234	943.359	1261.87	1449.95	1466.16	1536.47	1552.67	1813.51	1923.71
rel_ts_stim6_1_1_20	-441.987	26.0009	114.41	293.945	507.233	544.372	576.843	593.658	815.582	1207.76	1369.38	1434.36	1484.19	1624.97	1740.54	1815.22	1824.01	1843.35	1861.48	1879.61	1889.83
rel_ts_stim6_1_1_21	-237.517	14.5578	63.9657	509.98	620.881	705.933	809.205	1356.14	1568.12	1569.79	1729.71	1887.57
rel_ts_stim6_1_1_22	-45.9903	276.337	373.963	591.492	663.544	667.359	681.947	730.5	1120.45	1584.17	1948.4
rel_ts_stim6_1_1_23	-478.423	-404.296	-397.582	-389.983	-96.6789	10.2852	372.773	439.149	475.861	525.483	932.099	973.878	1078.34	1195.4	1277.53	1512.7	1619.08	1633.94	1645.78	1653.63	1660.37	1665.5	1711.4	1852.23	1855.38
rel_ts_stim6_1_1_24	-339.142	-202.576	178.803	222.748	245.484	407.013	505.402	679.81	904.083	931.549	1194.25	1327.03	1369.08	1372.47	1461.18	1486.73	1538.67	1618.1	1942.93
rel_ts_stim6_1_1_25	-109.894	-73.6692	36.133	48.4926	109.986	365.448	711.823	832.978	965.18	976.441	1344.64	1523.25	1545.14	1565.89	1741.97	1858.8
rel_ts_stim6_1_1_26	-70.3127	22.064	282.989	381.683	415.985	476.654	609.497	738.189	904.266	1012.6	1030.55	1116.15	1198.18	1283.48	1345.86	1806.67
rel_ts_stim6_1_1_27	-171.691	42.3592	338.868	496.003	590.913	700.471	720.277	732.148	742.219	749.39	757.6	763.52	813.477	823.243	1529.36	1627.63	1791.26	1957.12	1964.17
rel_ts_stim6_1_1_28	-178.345	-129.303	-64.3614	106.781	218.353	864.289	1049.53	1332.67	1384.83	1514.83	1824.13
rel_ts_stim6_1_1_29	-361.358	-161.376	-63.4147	64.0877	264.985	327.851	412.782	614.533	1508.88	1513.92	1839.51	1844.67	1872.16
rel_ts_stim6_1_1_30	-376.434	-363.403	-106.781	-1.86158	99.4873	113.068	245.85	253.326	258.606	265.076	275.848	361.633	755.737	828.552	1060.94	1329.29	1338.96	1536.68	1951.81
rel_ts_stim6_1_1_31	-88.531	201.111	270.417	281.189	832.581	1079.5	1548.65	1662.17	1822.91	1838.62
rel_ts_stim7_1_1_1	146.728	358.185	762.757	775.513	781.159	866.425	1093.66	1179.26	1383.45
rel_ts_stim7_1_1_2	-276.093	-178.894	-20.63	16.3268	199.676	400.116	539.612	669.984	1090.09	1104.92	1247.9	1376.37	1688.78	1886.93	1897.16	1953.46	1994.84
rel_ts_stim7_1_1_3	-127.38	-116.76	-100.037	-73.6999	721.771	950.073	957.672	959.29	1072.88	1198.67	1218.14	1231.41	1242.52	1261.69	1269.59	1278.2	1286.04	1373.57
rel_ts_stim7_1_1_4	-401.428	-268.158	-259.735	-196.686	17.1511	46.3259	116.883	181.61	520.783	599.823	957.092	1101.62	1127.35	1231.17	1550.66	1722.26	1978.15
rel_ts_stim7_1_1_5	-353.577	-337.128	-317.811	-311.951	-295.167	-287.934	-280.64	-132.783	401.886	414.063	570.099	598.023	673.554	1023.9	1135.77	1154.79	1347.87	1396.61	1513.89	1768.49	1778.2	1791.93	1940.83
rel_ts_stim7_1_1_6	-374.909	-296.967	-238.282	-234.497	-93.9944	54.0769	119.842	399.292	1080.81	1233.25	1289.49	1298.22	1310.06	1318.69	1330.81	1376.95	1468.69	1565.46	1591.61	1699.13	1719.42	1761.75	1918.82	1931.03	1940.43	1947.57	1953.03	1960.14	1968.23
rel_ts_stim7_1_1_7	-369.415	-363.891	-98.6019	-55.6331	338.379	1133.61	1169.16	1208.34	1215.03	1221.68	1229.68	1234.89	1240.97	1255.13	1267.27	1726.07	1803.13	1814.36	1842.9	1857.24	1867.19	1876.22	1884.31	1892.7	1904.05
rel_ts_stim7_1_1_8	-382.63	-309.968	-288.3	-277.894	-265.351	-257.691	-251.526	-241.7	-187.44	-37.2625	64.6052	554.229	636.962	851.929	1347.35	1480.19
rel_ts_stim7_1_1_9	-370.728	206.268	581.635	740.54	878.784	1112.06	1132.6	1171.36	1182.25	1199.74	1213.1	1222.53	1233.03	1238.65	1259.77	1288.3	1318.57	1337.46	1352.36	1368.93	1380.34	1404.97	1422.94	1457.73	1833.25
rel_ts_stim7_1_1_10	-475.219	-380.34	-350.646	-311.858	-279.266	-272.064	-262.725	-253.021	-243.011	-237.243	-218.2	-177.276	-173.217	280.884	284.089	307.801	401.765	431.58	499.879	853.699	1171.2	1232.64	1490.63	1522.83	1631.26	1737.21	1856.48	1961.64
rel_ts_stim7_1_1_11	-411.926	-293.732	-254.181	-251.129	-243.134	-207.55	-201.538	-192.047	-185.455	-176.331	-169.647	-153.961	-138.764	-129.059	324.28	338.959	347.412	392.456	509.613	1157.29	1252.72	1308.07	1625.98	1706.73	1948.76	1982.45
rel_ts_stim7_1_1_12	-181.702	-151.703	-72.7238	477.142	541.29	908.783	1129.27	1264.74	1318.54	1341.31	1470.52	1498.96	1524.9	1643.28	1696.69
rel_ts_stim7_1_1_13	-394.44	-300.049	-252.778	58.6553	443.787	563.324	578.522	692.688	737.427	857.148	870.575	947.693	1105.87	1382.17	1575.23	1581.51	1651.43	1654.79	1828.55
rel_ts_stim7_1_1_14	-416.229	-386.871	-223.297	256.196	387.665	574.158	781.617	1044.22	1173.46	1295.07	1309.02	1553.01	1653.29	1808.56	1916.78	1980.38
rel_ts_stim7_1_1_15	-144.41	-95.8561	41.5646	213.012	408.966	444.213	521.881	637.176	640.655	1035.71	1121.4	1196.59	1228.49	1495.27	1658.17	1816.41
rel_ts_stim7_1_1_16	117.463	510.194	606.904	632.447	678.102	1107.45	1228.82	1496.03	1543.49	1666.47	1912.42	1970.7	1987.46
rel_ts_stim7_1_1_17	-70.6482	-64.9109	-59.4787	29.6326	105.408	236.023	244.019	259.979	368.378	386.719	560.333	693.237	771.637	1087.01	1417.91	1547.58	1620.79	1679.47	1845.58	1887.7
rel_ts_stim7_1_1_18	-247.864	-222.687	-201.813	-187.867	-177.826	-172.425	-166.23	-152.527	-93.079	-25.8793	132.446	143.829	171.692	611.633	974.732	1379.88	1389.1	1431.06	1735.05	1743.29	1969.18	1975.4	1983.58
rel_ts_stim7_1_1_19	-340.271	-302.826	-294.8	-51.7883	295.197	465.118	745.666	832.581	918.091	996.551	1003.11	1499.33	1721.62
rel_ts_stim7_1_1_20	-461.487	-8.63684	55.6637	67.8097	74.371	78.3993	220.184	317.321	339.569	643.036	648.681	665.985	872.162	1127.9	1276.09	1747.99	1920.38
rel_ts_stim7_1_1_21	125.793	388.794	615.6	763.092	834.259	958.771	1102.57	1211.85	1768.98	1777.28
rel_ts_stim7_1_1_22	-461.243	-249.268	-247.589	-87.6773	70.1901	462.585	567.352	935.73	1626.86	1781.68	1895.14	1959.32
rel_ts_stim7_1_1_23	-223.113	-151.244	-58.1046	173.676	341.187	982.148	1106.51	1389.53	1712.59	1720.73	1915.19	1933.26	1982.12
rel_ts_stim7_1_1_24	39.9477	129.975	132.874	143.097	232.849	320.587	350.464	544.22	549.53	735.535	881.928	937.531	999.146	1152.74	1233.4	1789.67	1904.14	1912.6
rel_ts_stim7_1_1_25	-484.558	-458.588	-378.326	-259.582	-101.898	-90.0878	8.54506	166.229	289.551	323.731	478.424	481.934	678.284	850.464	1050.45	1159	1303.89	1404.69	1562.96	1564.94	1771.12	1786.23	1896	1958.65
rel_ts_stim7_1_1_26	-439.179	-260.559	-238.678	-217.926	-41.8399	74.9814	305.42	379.303	389.953	398.651	703.003	984.71	1230.04	1330.23	1752.11	1765.29	1866.12	1997.56
rel_ts_stim7_1_1_27	-135.376	-9.7963	17.2118	498.627	826.233	857.879	1011.44	1212.34	1476.68	1600.31	1870.06	1989.07
rel_ts_stim7_1_1_28	-346.71	-248.748	-229.95	-219.757	154.725	238.312	245.209	395.05	728.333	905.915	1514.95	1565.61	1632.39	1721.31
rel_ts_stim7_1_1_29	-457.58	-451.721	-424.53	-349.212	-270.629	-91.3997	-51.2386	181.977	243.5	510.804	517.426	552.46	821.9	827.698	1347.47	1378.48
rel_ts_stim7_1_1_30	-3.14288	95.4289	258.637	281.067	387.146	950.745	1040.07	1581.67	1691.01
rel_ts_stim7_1_1_31	-302.062	-194.335	-117.156	-94.7871	278.046	643.067	672.181	862.885	1042.45	1223.02	1371.58	1382.94	1618.2	1828.64
rel_ts_stim7_1_1_32	44.098	49.7132	85.2967	225.098	230.743	650.879	784.607	853.485	1095.95	1468.45	1570.62	1864.72
rel_ts_stim8_1_1_1	-184.081	427.979	486.512	537.751	792.664	1099.52	1173.8	1512.42	1921.39
rel_ts_stim8_1_1_2	-457.55	-145.141	53.0092	63.2326	119.538	160.919	245.667	518.189	533.875	539.795	547.058	554.688	568.939	576.142	635.987	1496.8	1558.59
rel_ts_stim8_1_1_3	-485.993	135.315	506.927	632.019	704.681	930.267	1011.35	1068.02	1080.05	1600.59	1969.82
rel_ts_stim8_1_1_4	-460.907	-135.498	227.173	306.244	689.027	1105.77	1231.81	1262.94	1601.17	1651.46
rel_ts_stim8_1_1_5	-214.05	-109.649	129.304	607.209	930.268	1052.22	1226.07	1289.67	1997.47
rel_ts_stim8_1_1_6	-463.654	-347.107	-114.685	640.107	656.22	1058.59	1283.72	1399.26	1437.41	1701.17	1867.43
rel_ts_stim8_1_1_7	-490.906	-246.674	-148.255	370.789	519.898	768.281	780.976	883.24	1111.42	1236.91	1387.82
rel_ts_stim8_1_1_8	-416.291	487.397	515.626	1016.24	1070.71	1188.63	1280.95	1376.28	1422.12	1769.07	1830.81	1918.61	1924.65	1946.59	1960.05
rel_ts_stim8_1_1_9	-495.483	-485.778	-470.398	-463.745	-437.011	-428.558	-421.417	-398.346	-364.227	-342.041	-276.275	-210.479	562.958	622.712	812.684	878.785	895.417	902.924	910.462	916.443	928.894	934.876	958.13	970.337	985.199	1021.27	1357.06	1391.39	1422.76	1488.34	1510.56	1589.14	1651.8	1662.39	1853.64
rel_ts_stim8_1_1_10	-465.118	-395.294	-256.317	-185.242	-148.56	-114.471	-29.6021	-26.7029	30.2124	54.718	77.4841	86.3952	95.1232	110.626	118.652	604.156	659.119	745.117	1036.59	1179.38	1189.39	1245	1573.73	1580.87	1586.7	1592.68	1602.42	1635.56	1661.5	1708.25	1826.29	1989.75
rel_ts_stim8_1_1_11	-287.078	-161.255	20.1725	131.958	402.619	522.705	529.877	569.855	596.68	605.133	1046.54	1060.94	1151.7	1173.98	1213.14	1219.18	1236.24	1268.25	1460.63	1750.06	1811.13	1816.93	1975.16	1985.02	1994.08
rel_ts_stim8_1_1_12	-379.546	-351.104	-325.164	-206.786	-153.381	203.736	302.033	358.186	723.725	1071.53	1074.31	1249.6	1414.67	1595.86	1772.77	1824.86
rel_ts_stim8_1_1_13	-343.719	145.416	234.589	547.516	884.918	919.8	1026.73	1097.93	1256.68	1441.35	1469.27	1637.51	1769.35	1783.78	1815	1910.4	1955.17
rel_ts_stim8_1_1_14	-475.373	-470.185	-368.744	-319.397	-145.783	57.16	404.816	690.796	806.946	831.483	837.983	846.833	853.15	870.759	896.699	927.552	953.217	1023.19	1251.37	1387.02	1460.82	1513.98	1544.95	1722.05
rel_ts_stim8_1_1_15	-248.688	-231.903	-138.702	198.059	295.929	533.203	869.812	1047.7	1354.07	1658.57	1875.06	1906.16
rel_ts_stim8_1_1_16	-228.637	-219.421	-131.744	-87.7073	316.193	516.205	549.744	587.342	702.637	804.688	810.669	1041.53	1435.18	1573.52	1647.43	1722.99	1939.67	1947.42
rel_ts_stim8_1_1_17	-259.033	-63.324	141.449	445.709	582.001	615.021	689.209	741.821	803.955	851.013	903.046	950.348	1219.48	1410.61	1420.99	1566.13	1592.5	1621.83	1689.24	1729.1
rel_ts_stim8_1_1_18	-469.36	-341.339	-298.859	36.5906	245.117	386.078	405.609	610.535	616.241	639.008	794.525	1421.3	1428.04	1636.54	1821.9	1912.32	1926.82
rel_ts_stim8_1_1_19	-228.302	-198.852	-106.597	32.227	500.397	604.493	1061.89	1361.91	1407.68	1431.09	1705.14	1782.59
rel_ts_stim8_1_1_20	-276.184	-91.7962	185.425	536.561	623.872	676.942	812.44	1021.91	1148.74	1280.95	1405.52	1477.66	1509.4	1630.74	1809.6	1822.75
rel_ts_stim8_1_1_21	-417.877	-297.333	-239.288	-157.288	-54.6875	-44.281	35.0342	690.399	734.283	1116.61	1178.89	1505.68	1708.1
rel_ts_stim8_1_1_22	-341.339	-229.34	375.854	383.758	395.08	402.099	409.729	415.313	432.007	998.932	1048.1	1175.87	1276.4	1470.31
rel_ts_stim8_1_1_23	-321.442	-215.058	-200.196	-188.355	-180.512	-173.767	-168.64	-122.742	18.0967	21.24	277.984	388.519	438.11	563.415	589.203	635.345	728.637	815.918	920.747	927.552	995.026	1016.91	1077.73	1290.22	1514.19	1637.45	1899.6
rel_ts_stim8_1_1_24	-488.038	-359.925	678.619	830.902	931.06	1052.43	1393.86	1476.87	1560.12	1641.75	1708.95	1946.29
rel_ts_stim8_1_1_25	-291.168	-33.4169	200.043	611.755	625.976	638.458	652.984	670.776	681.488	688.446	704.773	746.582	942.872	1117.25	1275.64	1443.67	1541.96	1819.95
rel_ts_stim8_1_1_26	-340.424	-216.797	52.948	171.967	204.285	207.672	243.469	319	580.964	677.613	813.081	1020.72	1287.9	1528.23
rel_ts_stim8_1_1_27	-338.897	-335.845	-144.347	-110.656	-107.574	41.2299	516.083	861.085	931.428	1178.53	1411.41	1924.84	1953.06
rel_ts_stim8_1_1_28	-453.613	-422.608	208.588	1034.82	1102.23	1589.42	1655.3	1801.82	1988.8
rel_ts_stim8_1_1_29	-189.758	-114.38	2.07514	64.6972	163.605	456.36	655.914	850.709	1408.78	1738.59	1940.43
rel_ts_stim8_1_1_30	-349.365	6.31759	227.295	240.662	416.016	637.452	665.253	842.133	869.751	993.134	1416.05	1442.66	1661.07
rel_ts_stim8_1_1_31	-307.069	-129.334	-95.1546	170.379	241.546	337.646	472.687	843.628	891.205	1429.69	1825.32	1854.07
all_jpg_1_1_1	/home/sina/dev/grid_memory/images/apu_simpsons.jpg
all_jpg_1_1_2	/home/sina/dev/grid_memory/images/band.jpg
all_jpg_1_1_3	/home/sina/dev/grid_memory/images/barney_simpsons.jpg
all_jpg_1_1_4	/home/sina/dev/grid_memory/images/bart_simpson.jpg
all_jpg_1_1_5	/home/sina/dev/grid_memory/images/patient_person.jpg
all_jpg_1_1_6	/home/sina/dev/grid_memory/images/howard_bbt.jpg
all_jpg_1_1_7	/home/sina/dev/grid_memory/images/lois_familyguy.jpg
all_jpg_1_1_8	/home/sina/dev/grid_memory/images/shoes.jpg
brainreg_1_1_1	Amygdala
spikefile_1_1_1	/home/sina/dev/grid_memory/source_data/density_item_1.mat
rel_ts_stim1_1_2_1	-275.575	555.298	588.562	634.888	955.322	1008.61	1083.47	1090.67	1503.69	1911.1	1936.65	1976.47	1986.82
rel_ts_stim1_1_2_2	471.863	488.068	829.133	1823	1911.47
rel_ts_stim1_1_2_3	-152.13	508.27	526.062	609.222	639.831	685.516	896.393	931.274	956.756	980.53	1220.52	1879.36
rel_ts_stim1_1_2_4	450.959	493.927	661.011	710.968	770.233	793.885	1328.61	1691.71
rel_ts_stim1_1_2_5	-183.533	258.057	420.502	451.355	483.734	1646.33	1733.86
rel_ts_stim1_1_2_6	448.242	469.91	526.672	1141.3	1232.39	1653.44
rel_ts_stim1_1_2_7	400.94	501.892
rel_ts_stim1_1_2_8	462.556	487.153	816.621	1900.94
rel_ts_stim1_1_2_9
rel_ts_stim1_1_2_10	430.145	446.381	496.399
rel_ts_stim1_1_2_11	351.227	498.474	570.801	632.446
rel_ts_stim1_1_2_12	-182.526	427.765	477.631	1665.13	1936.34
rel_ts_stim1_1_2_13	429.565	478.973	604.034	741.332	1069.15	1109.47	1164.89
rel_ts_stim1_1_2_14	-253.784	370.361	1549.38
rel_ts_stim1_1_2_15	432.129	453.125	1279.51
rel_ts_stim1_1_2_16
rel_ts_stim1_1_2_17	844.117	866.73	957.306	1025.73	1122.74
rel_ts_stim1_1_2_18
rel_ts_stim1_1_2_19	639.801
rel_ts_stim2_1_2_1
rel_ts_stim2_1_2_2	-370.667	-273.102	-40.3137
rel_ts_stim2_1_2_3	-234.528	1122.89	1169.59	1428.22	1717.71
rel_ts_stim2_1_2_4	115.295
rel_ts_stim2_1_2_5	579.835	668.885
rel_ts_stim2_1_2_6
rel_ts_stim2_1_2_7
rel_ts_stim2_1_2_8	-226.654	638.885	1367.77
rel_ts_stim2_1_2_9
rel_ts_stim2_1_2_10
rel_ts_stim2_1_2_11	1045.44
rel_ts_stim2_1_2_12	1000.67
rel_ts_stim2_1_2_13
rel_ts_stim2_1_2_14	-263.397
rel_ts_stim2_1_2_15
rel_ts_stim2_1_2_16
rel_ts_stim2_1_2_17	-169.098
rel_ts_stim2_1_2_18
rel_ts_stim2_1_2_19
rel_ts_stim3_1_2_1	-72.0218
rel_ts_stim3_1_2_2	1171.17
rel_ts_stim3_1_2_3	-385.223	747.193	779.907	794.831	813.935	849.365	1683.72
rel_ts_stim3_1_2_4	1001.13	1850.92	1935.55
rel_ts_stim3_1_2_5	1191.38
rel_ts_stim3_1_2_6	1476.11
rel_ts_stim3_1_2_7	138.305	234.741
rel_ts_stim3_1_2_8	791.321
rel_ts_stim3_1_2_9	1448.3
rel_ts_stim3_1_2_10
rel_ts_stim3_1_2_11	-0.0915918
rel_ts_stim3_1_2_12
rel_ts_stim3_1_2_13
rel_ts_stim3_1_2_14
rel_ts_stim3_1_2_15
rel_ts_stim3_1_2_16	-170.684
rel_ts_stim3_1_2_17	-457.459
rel_ts_stim3_1_2_18	1941.16
rel_ts_stim3_1_2_19	-280.425
rel_ts_stim3_1_2_20
rel_ts_stim3_1_2_21
rel_ts_stim4_1_2_1	-294.891	112.518	138.062	177.887	188.232	273.773	711.029	1109.31	1235.51	1445.62	1488.34
rel_ts_stim4_1_2_2	-424.805	-336.335	-147.492	-20.4474	687.835	878.723
rel_ts_stim4_1_2_3	1481.11
rel_ts_stim4_1_2_4	321.992	338.38	727.601	768.738	799.927	813.691	941.895
rel_ts_stim4_1_2_5
rel_ts_stim4_1_2_6	397.888	513.641	689.301
rel_ts_stim4_1_2_7	687.774
rel_ts_stim4_1_2_8	374.97
rel_ts_stim4_1_2_9
rel_ts_stim4_1_2_10
rel_ts_stim4_1_2_11	784.668	817.017	1032.07	1058.65
rel_ts_stim4_1_2_12
rel_ts_stim4_1_2_13
rel_ts_stim4_1_2_14
rel_ts_stim4_1_2_15	404.358
rel_ts_stim4_1_2_16	1511.44
rel_ts_stim4_1_2_17
rel_ts_stim4_1_2_18	430.42
rel_ts_stim4_1_2_19
rel_ts_stim4_1_2_20
rel_ts_stim4_1_2_21	386.292	1729.58
rel_ts_stim5_1_2_1	363.007	1194.86
rel_ts_stim5_1_2_2	35.8581	120.483
rel_ts_stim5_1_2_3
rel_ts_stim5_1_2_4	847.137
rel_ts_stim5_1_2_5
rel_ts_stim5_1_2_6
rel_ts_stim5_1_2_7	-224.67
rel_ts_stim5_1_2_8
rel_ts_stim5_1_2_9	192.262	1276.28
rel_ts_stim5_1_2_10
rel_ts_stim5_1_2_11	-329.804	-300.08	1594.94
rel_ts_stim5_1_2_12
rel_ts_stim5_1_2_13
rel_ts_stim5_1_2_14
rel_ts_stim5_1_2_15	1380.71
rel_ts_stim5_1_2_16
rel_ts_stim5_1_2_17
rel_ts_stim5_1_2_18	-363.189
rel_ts_stim6_1_2_1	1430.82	1539.43
rel_ts_stim6_1_2_2
rel_ts_stim6_1_2_3
rel_ts_stim6_1_2_4	1437.01
rel_ts_stim6_1_2_5
rel_ts_stim6_1_2_6
rel_ts_stim6_1_2_7
rel_ts_stim6_1_2_8
rel_ts_stim6_1_2_9	788.605
rel_ts_stim6_1_2_10	955.842
rel_ts_stim6_1_2_11
rel_ts_stim6_1_2_12	1162.32
rel_ts_stim6_1_2_13
rel_ts_stim6_1_2_14
rel_ts_stim6_1_2_15	-266.053	691.498	1909.52
rel_ts_stim6_1_2_16
rel_ts_stim6_1_2_17
rel_ts_stim6_1_2_18	400.818	1902.8
rel_ts_stim6_1_2_19	1082.34
rel_ts_stim6_1_2_20	751.496
rel_ts_stim7_1_2_1	1047.67	1302.09	1396.94	1862.95	1887.45
rel_ts_stim7_1_2_2	789.918	1555.45	1611.45	1675.36
rel_ts_stim7_1_2_3
rel_ts_stim7_1_2_4
rel_ts_stim7_1_2_5	-87.4326
rel_ts_stim7_1_2_6	-258.636	-33.5081	840.668	880.432	1234.86	1357.42
rel_ts_stim7_1_2_7
rel_ts_stim7_1_2_8
rel_ts_stim7_1_2_9
rel_ts_stim7_1_2_10
rel_ts_stim7_1_2_11	1474.46
rel_ts_stim7_1_2_12
rel_ts_stim7_1_2_13	743.958
rel_ts_stim7_1_2_14	1602.26	1650.63
rel_ts_stim7_1_2_15
rel_ts_stim7_1_2_16
rel_ts_stim7_1_2_17
rel_ts_stim7_1_2_18
rel_ts_stim8_1_2_1
rel_ts_stim8_1_2_2
rel_ts_stim8_1_2_3	911.255	1444.43	1541.99	1774.78
rel_ts_stim8_1_2_4	1889.22
rel_ts_stim8_1_2_5	227.6
rel_ts_stim8_1_2_6
rel_ts_stim8_1_2_7	956.482
rel_ts_stim8_1_2_8
rel_ts_stim8_1_2_9
rel_ts_stim8_1_2_10
rel_ts_stim8_1_2_11
rel_ts_stim8_1_2_12
rel_ts_stim8_1_2_13	-83.4664	187.744
rel_ts_stim8_1_2_14
rel_ts_stim8_1_2_15	1121.8
rel_ts_stim8_1_2_16	60.1196	148.621
rel_ts_stim8_1_2_17	869.538	1004.27
rel_ts_stim8_1_2_18
rel_ts_stim8_1_2_19
rel_ts_stim8_1_2_20
all_jpg_1_2_1	/home/sina/dev/grid_memory/images/patient_person.jpg
all_jpg_1_2_2	/home/sina/dev/grid_memory/images/babybottle_pixelated.jpg
all_jpg_1_2_3	/home/sina/dev/grid_memory/images/avocado.jpg
all_jpg_1_2_4	/home/sina/dev/grid_memory/images/bee-gees.jpg
all_jpg_1_2_5	/home/sina/dev/grid_memory/images/hospital_staff_3.jpg
all_jpg_1_2_6	/home/sina/dev/grid_memory/images/flowers_5.jpg
all_jpg_1_2_7	/home/sina/dev/grid_memory/images/friedenstaube.jpg
all_jpg_1_2_8	/home/sina/dev/grid_memory/images/petrus.jpg
brainreg_1_2_1	Hippocampus
spikefile_1_2_1	/home/sina/dev/grid_memory/source_data/density_item_2.mat
rel_ts_stim1_2_1_1	411.347	579.01	606.324	1107.33
rel_ts_stim1_2_1_2	1405.24	1531.62
rel_ts_stim1_2_1_3	-103.912	1112.46	1235.87
rel_ts_stim1_2_1_4	1251.5
rel_ts_stim1_2_1_5	1038.73	1392.55	1916.99
rel_ts_stim1_2_1_6	-462.8	-309.724	-259.553
rel_ts_stim1_2_1_7	-332.031	1556.95
rel_ts_stim1_2_1_8	498.444	1647.07	1656.56	1870.88
rel_ts_stim1_2_1_9	-186.31
rel_ts_stim1_2_1_10	-336.945	334.35	1479.28	1645.39	1739.56
rel_ts_stim1_2_1_11	1118.99	1436.68	1765.26
rel_ts_stim1_2_1_12	439.24	924.103	1176.73
rel_ts_stim1_2_1_13
rel_ts_stim1_2_1_14	-116.851	396.454	1165.16	1369.9
rel_ts_stim1_2_1_15	-291.596	781.068	1053.77	1117.59	1892.43
rel_ts_stim1_2_1_16	1593.42
rel_ts_stim1_2_1_17	285.706	374.94
rel_ts_stim1_2_1_18	276.367	1213.17	1240.57
rel_ts_stim1_2_1_19	147.98	186.554	338.898	1245.79	1910.4
rel_ts_stim1_2_1_20	292.481
rel_ts_stim1_2_1_21	1417.88
rel_ts_stim1_2_1_22	990.936	1006.99
rel_ts_stim1_2_1_23	95.9172	1105.44
rel_ts_stim1_2_1_24	173.37
rel_ts_stim1_2_1_25	248.077	1228.21
rel_ts_stim1_2_1_26	-362.763	-69.5503	249.48	257.781	364.745	1526.92
rel_ts_stim1_2_1_27
rel_ts_stim1_2_1_28	184.997	1257.63	1381.53
rel_ts_stim2_2_1_1	62.3468	1078.95	1457
rel_ts_stim2_2_1_2	-232.361
rel_ts_stim2_2_1_3
rel_ts_stim2_2_1_4	482.513
rel_ts_stim2_2_1_5	845.093	1415.07	1801.79
rel_ts_stim2_2_1_6	-324.005	13.1838	612.122	966.706
rel_ts_stim2_2_1_7	1336.15
rel_ts_stim2_2_1_8
rel_ts_stim2_2_1_9	-477.509
rel_ts_stim2_2_1_10	-350.77	489.167	659.943	812.592	1203.49	1892.12
rel_ts_stim2_2_1_11
rel_ts_stim2_2_1_12	217.591	885.285	1258.55
rel_ts_stim2_2_1_13	204.925
rel_ts_stim2_2_1_14	1271.58	1734.04
rel_ts_stim2_2_1_15	1725.46
rel_ts_stim2_2_1_16	1189.3	1998.72
rel_ts_stim2_2_1_17	-117.921	927.765
rel_ts_stim2_2_1_18	1286.71	1300.6
rel_ts_stim2_2_1_19
rel_ts_stim2_2_1_20	1041.81
rel_ts_stim2_2_1_21	125.518	337.556	853.821	1031.37
rel_ts_stim2_2_1_22	-402.039	66.1011
rel_ts_stim2_2_1_23	1642.91
rel_ts_stim2_2_1_24	-436.737	-177.246	-39.9777	917.359	972.321
rel_ts_stim2_2_1_25	105.713
rel_ts_stim2_2_1_26
rel_ts_stim2_2_1_27	-170.837	-96.0996	243.012	461.884	1473.33	1772.31
rel_ts_stim2_2_1_28
rel_ts_stim3_2_1_1	1172.3
rel_ts_stim3_2_1_2	191.406	270.233	1639.47
rel_ts_stim3_2_1_3
rel_ts_stim3_2_1_4	691.101
rel_ts_stim3_2_1_5	166.015	1687.59
rel_ts_stim3_2_1_6	-139.496	1685.36	1971.71
rel_ts_stim3_2_1_7	-392.12	-233.673	-82.5499	135.04	678.62	904.45	1218.42
rel_ts_stim3_2_1_8	175.324	1154.48
rel_ts_stim3_2_1_9	328.522
rel_ts_stim3_2_1_10
rel_ts_stim3_2_1_11	535.981
rel_ts_stim3_2_1_12
rel_ts_stim3_2_1_13	383.973	796.876	840.821
rel_ts_stim3_2_1_14	805.176	1094.09	1253.69
rel_ts_stim3_2_1_15	-166.657	535.827	953.002
rel_ts_stim3_2_1_16	124.847	263.275	763.733	826.507
rel_ts_stim3_2_1_17	-259.034
rel_ts_stim3_2_1_18	-318.207	-279.602	238.709	1240.2
rel_ts_stim3_2_1_19	-26.5501	521.881	943.39
rel_ts_stim3_2_1_20
rel_ts_stim4_2_1_1	-445.618	323.883	726.959
rel_ts_stim4_2_1_2	-168.548	347.229	1090.64	1202.61	1508.39
rel_ts_stim4_2_1_3	1604.92
rel_ts_stim4_2_1_4	279.418	323.455	389.099	1145.2	1158.57	1192.38	1641.69
rel_ts_stim4_2_1_5	308.227	326.812
rel_ts_stim4_2_1_6	261.352	1910.52
rel_ts_stim4_2_1_7	-170.959	-161.468	52.8572	356.599
rel_ts_stim4_2_1_8	295.655	342.866	1212.31	1292.15
rel_ts_stim4_2_1_9	448.974	684.815	799.988	1369.54	1904.48
rel_ts_stim4_2_1_10	-172.088	339.997	363.068	447.602	1503.24	1519.9	1699.98	1728.58
rel_ts_stim4_2_1_11	-257.294	268.585	312.408	341.278	382.08	1219.05	1228.27	1426.73
rel_ts_stim4_2_1_12	306.244	448.609
rel_ts_stim4_2_1_13	309.906	387.512	839.783
rel_ts_stim4_2_1_14	-356.201	235.931	251.68	303.376	505.525	1074.07	1368.5
rel_ts_stim4_2_1_15	918.274	1009.67	1755.1
rel_ts_stim4_2_1_16	-65.0636	321.93	341.705	435.913	1485.69	1697.24
rel_ts_stim4_2_1_17	250.062	265.015	1345.92
rel_ts_stim4_2_1_18
rel_ts_stim4_2_1_19	-279.51	261.139	1128.17	1135.53
rel_ts_stim4_2_1_20	482.727	558.716
rel_ts_stim4_2_1_21	-275.726	178.955	345.52	395.508	578.034	1094.64	1137.27	1275.24	1336.37	1464.78	1664.34	1873.2
rel_ts_stim4_2_1_22	928.56	1509.71	1811.34
rel_ts_stim5_2_1_1	-58.6851	1953.98
rel_ts_stim5_2_1_2	745.972
rel_ts_stim5_2_1_3	-212.25	1196.72
rel_ts_stim5_2_1_4	640.747
rel_ts_stim5_2_1_5	-148.956	137.39	419.281	829.925	880.89
rel_ts_stim5_2_1_6	551.635	617.736	880.706	1877.32
rel_ts_stim5_2_1_7	-401.184	-350.464
rel_ts_stim5_2_1_8	629.09
rel_ts_stim5_2_1_9	1057.77
rel_ts_stim5_2_1_10	-400.818	283.875	980.835	1664.52
rel_ts_stim5_2_1_11	-379.914	708.19	1379.42
rel_ts_stim5_2_1_12	206.085	346.68	1189.06
rel_ts_stim5_2_1_13	-416.992	-12.1155	356.079	684.387
rel_ts_stim5_2_1_14
rel_ts_stim5_2_1_15	69.0916	106.994
rel_ts_stim5_2_1_16	-29.6936	381.622	490.57	1076.69	1840.06
rel_ts_stim5_2_1_17	-314.209	1475.59
rel_ts_stim5_2_1_18	294.891	1740.02
rel_ts_stim5_2_1_19	48.1561
rel_ts_stim5_2_1_20
rel_ts_stim5_2_1_21	260.071	954.712	1164.95	1353.61	1824.68	1871.61
rel_ts_stim5_2_1_22	-116.028	246.643	1638.37
rel_ts_stim5_2_1_23	427.613	1011.29	1147.06	1357.12
rel_ts_stim5_2_1_24	-486.298	1293.27
rel_ts_stim5_2_1_25	285.187
rel_ts_stim5_2_1_26	339.508
rel_ts_stim5_2_1_27	-171.386
rel_ts_stim5_2_1_28	-401.794	275.605	1183.44	1867.77
rel_ts_stim5_2_1_29	-489.868	407.684	1280.06
rel_ts_stim6_2_1_1	-313.568	500.61	932.404
rel_ts_stim6_2_1_2	-151.917	430.603	1241.09	1901.31
rel_ts_stim6_2_1_3	460.327	757.477
rel_ts_stim6_2_1_4	-39.0017	332.703	1711.4
rel_ts_stim6_2_1_5	693.023	1144.99	1429.87	1461.98
rel_ts_stim6_2_1_6	467.559	482.543	567.291	644.287	1414.8
rel_ts_stim6_2_1_7	334.35	347.564	1380.16
rel_ts_stim6_2_1_8	87.4335	327.607	956.696	1576.69
rel_ts_stim6_2_1_9	-381.256	-52.6729	299.469	400.299	410.767	1187.44	1256.16	1274.99	1901.28
rel_ts_stim6_2_1_10	265.442	319.916	330.506	824.982	932.953	1136.69
rel_ts_stim6_2_1_11	587.493	1195.98	1333.25	1771.64	1819.82
rel_ts_stim6_2_1_12	292.084	444.488	534.576	1089.36	1140.01	1147.8	1165.92	1264.89	1402.37
rel_ts_stim6_2_1_13	1618.32	1917.54
rel_ts_stim6_2_1_14	430.847	666.656	1186.16
rel_ts_stim6_2_1_15	350.311	968.872	1071.44	1476.14
rel_ts_stim6_2_1_16	397.003	693.207	866.15	1536.38
rel_ts_stim6_2_1_17	415.404	866.364
rel_ts_stim6_2_1_18	726.075	1335.57
rel_ts_stim6_2_1_19	877.624	1815.03	1907.41	1921.69
rel_ts_stim6_2_1_20
rel_ts_stim6_2_1_21
rel_ts_stim6_2_1_22	229.767	803.345	845.032	1295.78	1437.9	1731.11
rel_ts_stim6_2_1_23	66.7719	368.012	445.038	565.857	1658.36
rel_ts_stim6_2_1_24	281.098
rel_ts_stim7_2_1_1	181.153
rel_ts_stim7_2_1_2
rel_ts_stim7_2_1_3	1654.88
rel_ts_stim7_2_1_4	972.016
rel_ts_stim7_2_1_5	1039.7
rel_ts_stim7_2_1_6
rel_ts_stim7_2_1_7	1881.32
rel_ts_stim7_2_1_8
rel_ts_stim7_2_1_9	-312.988	1594.97
rel_ts_stim7_2_1_10
rel_ts_stim7_2_1_11	-205.231	-123.2	-76.8738
rel_ts_stim7_2_1_12	-229.095	53.8641	285.401
rel_ts_stim7_2_1_13	1041.66
rel_ts_stim7_2_1_14	11.6574	1351.29
rel_ts_stim7_2_1_15
rel_ts_stim7_2_1_16	1041.93
rel_ts_stim7_2_1_17
rel_ts_stim7_2_1_18	-189.484
rel_ts_stim7_2_1_19	1755.98
rel_ts_stim7_2_1_20
rel_ts_stim7_2_1_21	-490.876	-331.178
rel_ts_stim7_2_1_22	-41.0155	-5.64561	1136.23
rel_ts_stim7_2_1_23	83.9852
rel_ts_stim7_2_1_24	1108.95
rel_ts_stim7_2_1_25	-273.986
rel_ts_stim7_2_1_26	40.3749	129.059
rel_ts_stim7_2_1_27	-175.507
rel_ts_stim7_2_1_28	-99.182
rel_ts_stim8_2_1_1	1551.91
rel_ts_stim8_2_1_2	1341.06
rel_ts_stim8_2_1_3
rel_ts_stim8_2_1_4	878.51	1975.71
rel_ts_stim8_2_1_5
rel_ts_stim8_2_1_6	-391.51	-211.731	801.514
rel_ts_stim8_2_1_7	-461.762	-42.2059	432.007
rel_ts_stim8_2_1_8	77.2399	837.128	1840.52
rel_ts_stim8_2_1_9	-220.001	-203.888	-1.58702
rel_ts_stim8_2_1_10	-415.1	-136.749	1287.66	1471.01
rel_ts_stim8_2_1_11	-321.35	-155.243	-61.0654
rel_ts_stim8_2_1_12	-83.1298	267.578	1224.55
rel_ts_stim8_2_1_13	1194.12
rel_ts_stim8_2_1_14	-91.8877
rel_ts_stim8_2_1_15	-477.875
rel_ts_stim8_2_1_16	409.027
rel_ts_stim8_2_1_17
rel_ts_stim8_2_1_18	-201.599	-182.007
rel_ts_stim8_2_1_19
rel_ts_stim8_2_1_20
rel_ts_stim8_2_1_21
rel_ts_stim8_2_1_22	672.21
rel_ts_stim8_2_1_23	416.321	1298.49
rel_ts_stim8_2_1_24	-212.433	103.79
rel_ts_stim9_2_1_1	51.1778	1743.35
rel_ts_stim9_2_1_2	-296.295	103.73
rel_ts_stim9_2_1_3	682.465
rel_ts_stim9_2_1_4
rel_ts_stim9_2_1_5	43.061	368.623	460.633	661.744	1154.6	1267.49
rel_ts_stim9_2_1_6	1537.69
rel_ts_stim9_2_1_7	296.112	728.088	1302
rel_ts_stim9_2_1_8	67.657	1507.81
rel_ts_stim9_2_1_9	-132.599	1206.24
rel_ts_stim9_2_1_10
rel_ts_stim9_2_1_11	-430.268
rel_ts_stim9_2_1_12	-138.123	1098.88
rel_ts_stim9_2_1_13
rel_ts_stim9_2_1_14
rel_ts_stim9_2_1_15
rel_ts_stim9_2_1_16
rel_ts_stim9_2_1_17
rel_ts_stim9_2_1_18
rel_ts_stim9_2_1_19	73.7003	603.821
rel_ts_stim9_2_1_20
rel_ts_stim9_2_1_21	443.818	1380.68
rel_ts_stim9_2_1_22	-4.48648
rel_ts_stim9_2_1_23
rel_ts_stim9_2_1_24	621.765
rel_ts_stim9_2_1_25	-427.918	-164.643	106.598	1002.99	1710.94
rel_ts_stim9_2_1_26
rel_ts_stim9_2_1_27	-49.2256
brainreg_2_1_1	PHC
spikefile_2_1_1	/home/sina/dev/grid_memory/source_data/density_loc_1.mat
rel_ts_stim1_2_2_1	-149.353	-40.4355	-36.102	80.3225	243.805	250.336	385.285	402.863	940.46	1068.18	1209.56	1806.89
rel_ts_stim1_2_2_2	-297.729	-218.597	95.4285	127.655	166.077	168.549	243.713	266.846	352.051	382.233	410.492	482.361	493.927	606.964	657.105	796.631	833.313	836.548	949.524	1056.24	1113.46	1269.78	1694.58	1697.33
rel_ts_stim1_2_2_3	-222.961	158.173	234.406	283.752	357.361	393.768	449.829	1461.49
rel_ts_stim1_2_2_4	-391.48	-366.944	-171.876	46.4785	52.7652	55.3897	69.1531	359.253	395.264	398.011	448.456	560.639	677.002	949.219
rel_ts_stim1_2_2_5	262.055	265.137	285.004	331.696	346.649	430.42	716.248	835.144	942.414	1190.09	1329.01
rel_ts_stim1_2_2_6	-135.345	-131.897	-18.4935	218.384	277.588	280.731	373.474	378.998	431.336	706.329	709.046	1001.1	1148.44
rel_ts_stim1_2_2_7	-107.392	338.409	393.921	423.034	439.331	482.605	1127.5	1193.88	1227.36	1462.34	1522.06	1642.03	1752.81	1808.04
rel_ts_stim1_2_2_8	-165.039	-142.975	-37.2314	114.746	250.458	968.994	1276.19	1406.37	1409.42	1562.23	1565.25	1905.31	1908.11
rel_ts_stim1_2_2_9	-326.874	-20.599	217.194	346.68	488.251	513.123	599.854	955.933	1186.07	1676.76
rel_ts_stim1_2_2_10	-69.8246	265.808	318.145	434.448	468.322	514.434	1035.83	1974.15
rel_ts_stim1_2_2_11	-474	-471.284	-385.56	-360.474	-356.995	-132.661	230.224	278.198	281.219	355.376	436.34	534.668	572.663	872.559	875.428	1154.97	1335.6	1430.39
rel_ts_stim1_2_2_12	291.443	350.708	361.572	490.814	955.353	1594.15
rel_ts_stim1_2_2_13	312.561	333.862	463.989	673.34	675.72	825.531	993.286	996.948	999.817	1009.19	1375.61	1378.23	1490.23
rel_ts_stim1_2_2_14	182.618	185.059	256.47	258.301	319.764	369.263	407.807	436.829	525.086	575.196	764.954	1091.52	1168.09	1506.74	1560.88
rel_ts_stim1_2_2_15	-342.346	-337.067	283.905	337.495	420.838	424.073	517.213	520.509	627.992	711.518	1463.17	1747.96	1753.48	1990.39	1993.9
rel_ts_stim1_2_2_16	-451.294	202.393	332.246	417.847	427.064	570.13	644.807
rel_ts_stim1_2_2_17	224.763	228.547	257.386	269.379	271.821	370.484	1033.17
rel_ts_stim1_2_2_18	-452.087	75.3175	254.517	257.324	292.786	351.349	698.09	1171.63	1642.94	1753.08	1783.36	1788.67	1791.26
rel_ts_stim1_2_2_19	-469.116	-444.244	-366.577	-292.938	-73.9136	-68.573	151.977	166.107	176.849	326.599	371.429	374.176	419.525	612.183	1054.32	1056.12	1070.04	1158.72	1206.91	1470.4	1472.6	1902.01
rel_ts_stim1_2_2_20	-322.845	286.652	293.457	296.173	665.161	902.313	1031.52	1052.31	1066.89	1122.01	1353.88
rel_ts_stim1_2_2_21	-193.207	-83.5879	274.658	340.454	403.747	431.732	444.153	557.831	699.096	773.712	775.818	779.815	900.147	1117.19	1188.94	1213.38	1515.66	1519.9	1596.53	1661.8	1666.66	1680.33	1682.8	1685.39	1711.61	1820.07	1822.79	1853.85	1856.38	1889.31
rel_ts_stim1_2_2_22	-475.952	-463.043	-440.46	-389.862	-360.87	-315.979	-270.355	-202.85	33.4168	257.538	379.486	401.703	432.098	509.705	643.127	1270.97	1401.67	1404.51	1990.48
rel_ts_stim1_2_2_23	-466.339	-462.371	-289.581	-247.406	-111.084	79.7734	158.509	320.191	703.888	801.362	804.627	1795.32	1961.49	1963.84
rel_ts_stim1_2_2_24	132.263	218.109	220.459	268.463	1178.34	1574.04	1787.81	1818.76	1820.86
rel_ts_stim1_2_2_25	-118.775	-50.4459	-47.3026	125.946	253.296	297.272	482.209	648.53	730.805	750.977	1423.58	1430.85	1442.66	1507.48	1512.67	1702.82
rel_ts_stim1_2_2_26	-367.219	-363.282	21.8193	236.571	372.589	422.028	595.551	1215.48	1577.97	1967.41
rel_ts_stim1_2_2_27	-448.67	214.08	267.395	304.26	308.288	313.049	334.533	341.278	350.189	457.55	514.373	689.21	790.345	929.444	932.313	1012.88	1151.28	1244.08	1255.28	1257.75	1329.8	1349.21	1731.14
rel_ts_stim1_2_2_28	177.429	295.104	306.701	697.602	808.014	1540.99	1649.23	1944.79
rel_ts_stim2_2_2_1	-420.716	227.02	265.868	269.012	305.206	655.273	924.134	988.617	1042.76	1081.73	1134.06	1161.32	1306.03	1323.12	1332.58	1693.7	1871.58	1981.66	1994.72
rel_ts_stim2_2_2_2	1463.44	1465.51	1514.01	1534.48	1623.05
rel_ts_stim2_2_2_3	-119.507	169.465	206.116	238.068	605.134	745.179	838.318	1733.77	1842.68	1847.02	1963.44
rel_ts_stim2_2_2_4	92.8342	198.639	210.022	254.852	374.847	404.663	462.433	523.376	651.947	662.933	701.324	705.139	814.697	1275.82	1374.7	1381.87	1596.28	1679.26	1798.13	1838.04	1882.63
rel_ts_stim2_2_2_5	-339.752	-187.775	187.774	235.321	268.31	271.728	346.313	406.372	413.574	514.618	659.21	928.68	939.606	1046.17	1570.43
rel_ts_stim2_2_2_6	77.9726	185.364	286.316	1334.78	1938.91	1993.26
rel_ts_stim2_2_2_7	200.591	235.808	265.685	314.513	341.644	942.963	1002.17	1076.84	1185.09
rel_ts_stim2_2_2_8	-453.644	-435.12	-430.085	-278.595	-256.806	158.874	377.99	678.863	788.36	790.527	1221.68	1665.62	1748.14	1843.96
rel_ts_stim2_2_2_9	-407.196	301.605	344.726	501.13	541.962	886.353	1207.79	1228.67	1252.23
rel_ts_stim2_2_2_10	-241.913	62.0112	101.96	236.268	295.38	308.258	310.73	318.482	325.745	381.257	384.369	428.833	523.804	528.748	660.248	792.42	864.899	974.183	977.601	1070.89	1155.52	1604.13	1790.22	1883.61	1886.02	1972.5	1974.91
rel_ts_stim2_2_2_11	-457.917	-277.161	-274.689	247.131	491.119	635.254	637.634	1038.3	1040.56	1084.29	1338.56	1479.95
rel_ts_stim2_2_2_12	229.157	264.374	297.15	424.591	486.389	577.545	585.327	849.549	885.407	943.329	1147.83	1400.15	1667.91	1810.03	1912.96
rel_ts_stim2_2_2_13	246.704	305.054	322.174	327.515	403.107	458.496	532.471	569.885	574.829	776.428	1258.33	1522.03	1782.78
rel_ts_stim2_2_2_14	-224.854	153.168	175.354	219.086	232.33	245.85	272.98	303.802	450.836	474.243	746.064	748.811	870.667	1231.63	1648.53
rel_ts_stim2_2_2_15	171.783	309.021	417.206	479.645	496.857	853.089	1074.31	1612.15	1649.78	1661.1	1664.83	1841.1	1961.73
rel_ts_stim2_2_2_16	-495.087	44.4955	293.244	362.458	1104.46	1109.8
rel_ts_stim2_2_2_17	-297.944	167.694	296.174	350.83	413.849	419.19	540.68	818.665	1679.84	1764.07	1766.27
rel_ts_stim2_2_2_18	302.399	329.987	480.53	483.551	619.782	1137.3	1287.26	1387.79
rel_ts_stim2_2_2_19	-461.517	-458.801	228.425	572.51	574.769	665.162	669.281	933.35	1164.73	1291.38
rel_ts_stim2_2_2_20	223.725	457.306	459.443	559.449	563.63	675.171	679.718	777.863	832.428	897.004	1049.04	1051.36	1162.14	1164.73
rel_ts_stim2_2_2_21	71.0751	260.468	281.861	347.504	398.56	401.185	435.029	579.011	655.457
rel_ts_stim2_2_2_22	-295.746	-42.2668	297.089	305.542	1351.66	1459.9
rel_ts_stim2_2_2_23	-241.059	-236.634	50.4448	164.826	272.064	421.57	521.485	533.722	536.774	1036.07	1514.62
rel_ts_stim2_2_2_24	-325.256	-288.91	-188.202	-177.185	32.7151	237.03	347.046	422.943	437.989	539.276	584.595	603.821	606.14	610.199	697.632	761.414	771.851	847.779	850.342	853.241	1044.19	1046.48	1157.84	1653.17	1671.42	1707.61	1905.46	1908.27
rel_ts_stim2_2_2_25	241.212	246.186	331.818	337.251	414.002	465.607	564.027	1056.67	1087.13	1740.6	1744.93
rel_ts_stim2_2_2_26	-256.866	210.297	302.033	349.884	397.339	486.298	569.672	572.022	609.619	611.877	908.936	912.476	914.887	1202.3	1469.54	1559.23	1601.44	1603.91	1659.58	1779.91
rel_ts_stim2_2_2_27	151.52	598.603	853.974	978.15	994.171	1014.59	1077.27	1261.99	1587.1	1590.27	1734.74
rel_ts_stim2_2_2_28	-368.408	62.3472	211.761	253.326	255.676	269.409	273.01	369.69	490.6	608.764	611.542	614.532	730.407	732.422
rel_ts_stim3_2_2_1	-2.7468	161.195	198.396	260.468	265.168	362.58	428.346	920.625	1177.67	1459.08	1537.75
rel_ts_stim3_2_2_2	175.598	250.61	260.864	283.019	401.794	448.699	878.846	881.501	1062.71	1594.12	1791.08	1889.56
rel_ts_stim3_2_2_3	432.8	1027.4	1029.75	1159.36	1200.84	1234.71	1750.95	1754.76
rel_ts_stim3_2_2_4	-11.9934	264.526	276.642	298.889	364.685	412.415	574.005	1173.03	1187.9	1232.73	1413.24
rel_ts_stim3_2_2_5	209.29	213.623	325.592	328.461	396.973	477.112	525.666	529.725	745.881	1568.51
rel_ts_stim3_2_2_6	244.873	380.493	768.066	926.239	1210.6	1302.37	1554.75
rel_ts_stim3_2_2_7	-494.018	-400.635	-398.224	-311.737	-309.326	-196.503	-194.366	-190.918	-122.436	39.9477	102.356	106.384	218.567	278.168	344.971	501.709	745.148	1403.17	1405.55	1409.24	1490.39	1596.59	1814.97	1838.01	1842.99	1979.31	1982.58
rel_ts_stim3_2_2_8	-376.587	-217.071	-62.5303	-59.6006	362.824	718.567	720.795	723.603	876.038	878.479	1525.09
rel_ts_stim3_2_2_9	-375.305	-330.688	308.807	321.167	324.677	336.334	340.363	462.738	645.172	702.881	1719.7	1795.65	1850.25	1965.18
rel_ts_stim3_2_2_10	211.914	217.224	284.088	290.894	317.139	365.326	519.928	716.4	718.659	809.784	812.225	923.065	1322.91
rel_ts_stim3_2_2_11	-294.159	-33.4172	240.693	400.086	473.878	588.257	590.455	711.732	803.071	810.486	893.433	971.161	1097.17	1228.49	1246.12	1280.79	1377.66
rel_ts_stim3_2_2_12	-190.735	276.306	494.019	873.871	972.809	1215.88	1302.64	1305.27	1426.39	1502.02	1571.87	1613.47	1770.66	1996.19
rel_ts_stim3_2_2_13	181.061	425.69	428.162	583.436	702.271	920.533	1051.24	1053.59	1162.08	1165.1	1223.57	1293.55	1296.27	1381.99	1407.07	1410.55	1634.89	1997.77
rel_ts_stim3_2_2_14	-292.541	-122.894	-33.9049	-29.8461	-26.7333	252.96	271.698	361.084	992.981	1318.24	1321.81	1522.61
rel_ts_stim3_2_2_15	206.512	274.383	339.935	741.027	837.89	1173.62	1585.08	1607.42
rel_ts_stim3_2_2_16	-304.413	-19.6229	-14.0992	222.809	226.318	467.56	770.691	803.528	1675.9
rel_ts_stim3_2_2_17	228.393	290.71	300.262	343.749	353.485	358.123	438.201	449.096	463.226	523.162	1091.89	1240.42	1243.07	1302.12	1305.08	1374.82	1496.61
rel_ts_stim3_2_2_18	-319.244	196.289	238.953	249.42	306.488	359.314	515.839	1131.9	1176.88
rel_ts_stim3_2_2_19	-468.842	252.045	300.324	316.956	323.822	383.972	393.494	490.173	499.359	543.762	744.263	955.261	1039.95	1862.3	1990.05
rel_ts_stim3_2_2_20	10.7725	14.221	259.43	307.251	406.494	411.163	465.515	469.147	526.459	593.078	823.243	940.339	1905.82	1909.58
rel_ts_stim4_2_2_1	-330.2	1831.64
rel_ts_stim4_2_2_2	-134.033	305.634	412.14	1246.98
rel_ts_stim4_2_2_3	-241.851	476.288	734.772	841.37	1065.77	1112.06	1244.48	1384.98	1432.07	1435.12
rel_ts_stim4_2_2_4	127.105	129.455	197.662	796.142	1101.84	1283.72	1459.66
rel_ts_stim4_2_2_5	-32.7766	1094.02	1910.34
rel_ts_stim4_2_2_6	-473.053	550.75	1168.03	1209.35
rel_ts_stim4_2_2_7	-411.651	-408.599	-255.798	-252.776	87.281	90.0886	602.479	742.402	803.101	1190.06	1193.76	1196.44
rel_ts_stim4_2_2_8	-481.171	-478.547	-357.421	-281.799	-211.944	-170.349	-13.1525	212.372	1365.72	1368.44	1666.6
rel_ts_stim4_2_2_9	-124.329	314.208	409.331	530.059
rel_ts_stim4_2_2_10	-437.866	-265.655	-263.427	-134.521	-120.086	-116.912	-84.5027
rel_ts_stim4_2_2_11	1118.22	1786.07	1859.8
rel_ts_stim4_2_2_12	-189.27	338.104	402.222	1176.57
rel_ts_stim4_2_2_13	-385.925	-296.203	-293.304	-199.127	-153.259	-119.14	-112.152	26.0316	307.587	1399.93	1793.21
rel_ts_stim4_2_2_14	-494.446	40.8021	96.6797	467.713	470.948	609.468	628.938	767.701	849.092	1229.19
rel_ts_stim4_2_2_15	-499.207	-409.486	-357.423	-45.2269	97.9311	101.044	941.223	963.806	1135.93	1753.72	1768.07	1992.13
rel_ts_stim4_2_2_16	-373.505	111.206	489.258	648.01	1107.54
rel_ts_stim4_2_2_17	253.236	717.988	728.577	734.101	931.947	1258.45
rel_ts_stim4_2_2_18	99.4874	139.557	582.825	585.449	722.839	1697.33	1699.83	1772.19	1802.55
rel_ts_stim4_2_2_19	232.087	391.144	446.015
rel_ts_stim4_2_2_20	-271.393	122.986	393.066	1636.14	1747.16	1888.52	1920.78	1923.16	1994.93
rel_ts_stim4_2_2_21	-292.724	-219.787	-214.874	-211.944	593.872	598.298	1070.31	1072.94	1732.97
rel_ts_stim4_2_2_22	60.2114	64.9721	363.709	822.724	1595.22
rel_ts_stim5_2_2_1	-272.705	185.974	432.007	600.922
rel_ts_stim5_2_2_2	289.033	481.476	552.43	1353.73	1357.82	1405.06	1588.99	1678.89	1761.48	1977.75	1997.99
rel_ts_stim5_2_2_3	-432.19	-385.102	-382.05	506.959	893.494	1627.44	1742.95	1805.88
rel_ts_stim5_2_2_4	-214.295	-144.41	680.389
rel_ts_stim5_2_2_5	-279.572	339.172	383.484	858.826	950.348	1058.01	1122.83	1286.99	1347.05	1365.57	1370.61	1522.09	1543.88	1959.56
rel_ts_stim5_2_2_6	-487.061	-464.02	-459.046	-322.724	-319.458	383.941	541.351	544.677	628.845	649.2	844.757	961.364	963.928	966.491	1099.64	1179.32	1573.88	1646.42	1836.58	1840.15
rel_ts_stim5_2_2_7	-65.4295	202.21	251.984	1673.28
rel_ts_stim5_2_2_8	259.095	740.083	964.875	1031.77	1114.69	1124.27	1543.67
rel_ts_stim5_2_2_9	303.649	504.547	882.691	1026.79	1029.63	1194.82	1254.79	1286.56	1395.14	1465.67	1566.77	1579.77	1800.2
rel_ts_stim5_2_2_10	-45.9897	-29.4491	17.0596	211.396	996.521	1000.34	1102.78	1115.6	1196.08	1523.96	1830.23
rel_ts_stim5_2_2_11
rel_ts_stim5_2_2_12	-493.347	-372.711	-67.3521	664.887
rel_ts_stim5_2_2_13	98.4802	312.592	638.001	765.259	825.073	897.217	899.811	1676.64
rel_ts_stim5_2_2_14	-442.78	-383.698	-253.174	-159.211	414.825	461.334
rel_ts_stim5_2_2_15	567.474	584.045	586.517	800.934	1068.54	1729.98
rel_ts_stim5_2_2_16	675.507	892.549	1078.83	1498.32	1534.52	1687.65
rel_ts_stim5_2_2_17	657.471	855.957	907.105	912.079	1164.15	1424.84	1430.12
rel_ts_stim5_2_2_18	-369.965	15.9608	18.7074	21.3319	1000	1067.11	1195.62
rel_ts_stim5_2_2_19	-401.49	8.57483	96.5265	195.709	198.15	248.504	796.813	1941.8
rel_ts_stim5_2_2_20	83.0997	952.881
rel_ts_stim5_2_2_21	-250.122	305.084	470.428	479.156	482.361	1544.25	1731.38	1783.14	1785.83	1788.24
rel_ts_stim5_2_2_22	-455.658	-327.912	1519.68
rel_ts_stim5_2_2_23	101.258	247.529	852.784	1246.12	1312.9
rel_ts_stim5_2_2_24	320.373	583.893	1843.69	1994.6
rel_ts_stim5_2_2_25	-82.4279	434.906	563.294
rel_ts_stim5_2_2_26	-78.613	242.462	245.972	302.735	413.3	575.745	580.139	777.68	1613.71	1653.08	1655.4	1712.86	1718.14	1817.78
rel_ts_stim5_2_2_27	-254.394	94.0557	160.492	187.104	1010.59	1800.38	1802.7	1805.45	1885.71
rel_ts_stim5_2_2_28	-242.339	-134.094	161.469	234.498	237.916	583.619	788.666	791.443	965.546	1371.09	1374.3	1443.91	1521.76	1604	1644.65	1714.36
rel_ts_stim5_2_2_29	1234.44
rel_ts_stim6_2_2_1	234.009	272.186
rel_ts_stim6_2_2_2	-390.168	-369.935	-313.233	-305.512	-224.915	-169.434	-146.637	-7.53833	57.6777	93.3223	776.032	1041.78	1697.14
rel_ts_stim6_2_2_3	-57.0678	354.218	1378.54
rel_ts_stim6_2_2_4
rel_ts_stim6_2_2_5	-12.2074	1660	1663.12
rel_ts_stim6_2_2_6	-306.031	-215.211	-72.1746	317.169	346.099	374.633	772.461	824.524	904.175	939.423	1364.08	1666.26	1891.27
rel_ts_stim6_2_2_7	-352.723	254.333	606.628	1194.24	1210.79
rel_ts_stim6_2_2_8	693.97	859.803	1732.45	1916.17
rel_ts_stim6_2_2_9	-482.33	-387.542	241.669	522.4	913.88	1365.91	1371.74
rel_ts_stim6_2_2_10	-53.2831	-50.5365	281.403	1009.92	1222.41	1801.54
rel_ts_stim6_2_2_11	-485.901	273.437	289.611	1569.15	1671.72
rel_ts_stim6_2_2_12	-164.917	85.2355	87.3107	304.687	361.694	403.107	455.994	1510.04	1583.07	1702.36
rel_ts_stim6_2_2_13	1078.16	1141.33
rel_ts_stim6_2_2_14	-272.004	-18.7688	45.8674	1099	1111.94	1117.74	1196.9
rel_ts_stim6_2_2_15	-157.532	-143.891	148.864	248.229	646.454	657.715	1042.79	1046.63	1465.12	1763.55
rel_ts_stim6_2_2_16	349.06	735.993	835.877	838.105	893.891
rel_ts_stim6_2_2_17	-47.0894	1849.46
rel_ts_stim6_2_2_18	79.8337	225.158	253.387	1165.44	1681.85	1693.76
rel_ts_stim6_2_2_19	-351.105	-245.209	55.2977	357.849	531.647	885.162
rel_ts_stim6_2_2_20	-412.078	-409.271	105.225	221.192	275.269	813.538
rel_ts_stim6_2_2_21
rel_ts_stim6_2_2_22	-20.9655	270.813	314.819	480.255	868.866	1000.03	1011.2	1433.44	1437.38	1822.48
rel_ts_stim6_2_2_23	-429.902	-426.697	-357.087	-279.236	-196.991	-156.342	-86.6399	1220.55	1446.26
rel_ts_stim6_2_2_24	-457.672	-446.991	149.841	179.657	181.824	227.936	243.561	413.391	794.8	951.508	1014.56	1092.68	1317.48	1390.75	1859.96	1883.76	1956.79
rel_ts_stim7_2_2_1	181.275	1434.3	1438.14	1879.52
rel_ts_stim7_2_2_2	-374.267	43.549	1509.64	1659.18	1798.74
rel_ts_stim7_2_2_3	-465.088	524.658	1610.29
rel_ts_stim7_2_2_4	1067.99	1286.29	1625.85
rel_ts_stim7_2_2_5	-261.719	142.181	1699.4
rel_ts_stim7_2_2_6	-492.89	-415.772	-410.706	387.757	1166.81	1191.31	1628.08	1631.35	1815.37	1966.06	1995.61
rel_ts_stim7_2_2_7	-474.579	-425.781	136.536	607.971	640.686	1574.68	1794.13
rel_ts_stim7_2_2_8	865.662	1763.15
rel_ts_stim7_2_2_9	-488.007	1872.96
rel_ts_stim7_2_2_10	945.801	948.669	1454.86	1519.47	1588.56	1591.95
rel_ts_stim7_2_2_11	1751.44	1759.34	1761.48	1854.13
rel_ts_stim7_2_2_12	962.464	970.643	1488.59	1613.83	1839.29
rel_ts_stim7_2_2_13	-240.784	218.017	602.386	1638.28	1642.09
rel_ts_stim7_2_2_14	794.616	1720.25	1759.64
rel_ts_stim7_2_2_15	-206.635
rel_ts_stim7_2_2_16	-1.46503	447.479	753.235	1382.72
rel_ts_stim7_2_2_17	141.296	146.057
rel_ts_stim7_2_2_18	255.127	1525.51
rel_ts_stim7_2_2_19	-62.1952	529.632	532.196	763.702	1352.6	1915.34
rel_ts_stim7_2_2_20	-359.71	711.487	898.561	1936.8
rel_ts_stim7_2_2_21	1201.45	1540.34
rel_ts_stim7_2_2_22	-498.688	1495.58	1875.52	1928.38
rel_ts_stim7_2_2_23	-348.694	5.52449	278.23
rel_ts_stim7_2_2_24	955.872	1019.2	1061.19	1861.42
rel_ts_stim7_2_2_25	-222.93	166.504	1292.42	1536.47	1767.73
rel_ts_stim7_2_2_26	-445.924	-413.667	-411.286	-339.509	1035.92	1444.98
rel_ts_stim7_2_2_27	-387.604	1630.46
rel_ts_stim7_2_2_28	-380.371	-376.312	-26.5807	-23.8341	1947.39
rel_ts_stim8_2_2_1	348.206
rel_ts_stim8_2_2_2	1749.24	1756.5	1763.82
rel_ts_stim8_2_2_3	-257.233	-107.697	31.86	237.03	768.464	1074.95	1175.93	1477.42	1629.4
rel_ts_stim8_2_2_4	64.9726	411.835	1959.9
rel_ts_stim8_2_2_5	292.085	1286.81	1875.06
rel_ts_stim8_2_2_6	-384.369	950.836	1871.43
rel_ts_stim8_2_2_7	472.351	1664.12
rel_ts_stim8_2_2_8	-349.06	426.727	1910.83
rel_ts_stim8_2_2_9	513.092	714.508	718.14	847.534	867.096	930.664	1216.19	1219.09	1483.76	1550.69	1603.18
rel_ts_stim8_2_2_10	-161.377	1085.82	1421.05	1458.28	1526.12	1534.79
rel_ts_stim8_2_2_11	173.523	869.843	872.437	1246.12	1474.73	1479.98	1519.38	1553.96	1799.62
rel_ts_stim8_2_2_12	-168.64	227.905	257.935	315.521	327.179	1917.63
rel_ts_stim8_2_2_13	-45.4713	1810.79
rel_ts_stim8_2_2_14	-495.27	64.7896	337.281	559.144	564.637	568.482	750.642	1062.71	1088.53	1093.26	1599.92	1661.16	1984.5
rel_ts_stim8_2_2_15	-189.911	-186.737	257.324	744.873	1347.23	1501.43
rel_ts_stim8_2_2_16	1481.32
rel_ts_stim8_2_2_17	-131.5	55.1459	289.155	322.266	350.77	1430.57	1461.91
rel_ts_stim8_2_2_18	815.857	817.963	944.946	1104	1984.04
rel_ts_stim8_2_2_19	-457.001	-277.894	-275.147	-211.03	-121.491	-118.561	4.66952	101.624	1210.94	1213.07	1600.65
rel_ts_stim8_2_2_20	222.351	1343.08
rel_ts_stim8_2_2_21	-383.942	97.4729	151.672	211.548	634.704	640.32	793.03	828.094	845.886	848.51	874.939	1055.57	1057.46	1141.17	1875.18	1890.41	1905.98	1908.26	1921.57	1928.59
rel_ts_stim8_2_2_22	-191.376	846.008	952.85	1046.72	1087.89	1302.43
rel_ts_stim8_2_2_23	1869.6
rel_ts_stim8_2_2_24	576.05	578.644	661.682	668.03
rel_ts_stim9_2_2_1	-182.678	216.553	831.513	874.512	877.137	943.269	951.508	1004.3
rel_ts_stim9_2_2_2	-267.517	-260.711	31.4641	183.564	220.246	322.205	1515.35	1578.09	1583.68	1959.69	1984.22
rel_ts_stim9_2_2_3	-56.1217	22.0949	714.874	1116.18	1122.16	1158.02	1462.92	1655.79	1827.21	1841.55	1918.67	1923.74
rel_ts_stim9_2_2_4	-402.649	-116.364	181.091	183.563	586.853	826.507	1143.25	1289.98	1974.88
rel_ts_stim9_2_2_5	1714.39
rel_ts_stim9_2_2_6	-359.589	-354.34	-314.942	-280.366	-34.6992	537.872	541.259	563.72	897.431	1362.67
rel_ts_stim9_2_2_7	-382.538	860.962
rel_ts_stim9_2_2_8	-467.713	-461.884	980.347	1156.92	1159.36	1379.12	1514.01	1552.58	1629.85	1632.87	1637.3	1780	1895.66
rel_ts_stim9_2_2_9	-178.314	1.67825	7.32401	579.681	1109.8	1120.82	1560.06	1938.08	1960.27
rel_ts_stim9_2_2_10	-40.5271	414.521	606.537	609.162	1139.25
rel_ts_stim9_2_2_11	172.82	252.624	258.056	985.962	993.988	996.247	1119.78	1147.19	1360.53	1536.38	1601.78
rel_ts_stim9_2_2_12	1000.46	1787.75
rel_ts_stim9_2_2_13	-229.706	-125.366	35.2476	40.4966	80.5662	1178.04	1683.11
rel_ts_stim9_2_2_14	278.565	374.268	414.094	885.346	888.123	933.198	952.943	958.039	1191.62
rel_ts_stim9_2_2_15	-495.3	-353.973	-350.098	-288.879	-280.426	-189.179	-152.893	-48.5535	-46.4478	915.619	1107.18
rel_ts_stim9_2_2_16
rel_ts_stim9_2_2_17	-165.619	690.064	974.64	1013.24	1329.62	1332.37	1426.48
rel_ts_stim9_2_2_18	254.731	260.01	1396.82	1446.35	1475.49
rel_ts_stim9_2_2_19	238.404	894.867	1414	1695.77
rel_ts_stim9_2_2_20	190.369	250.489	252.625	390.717	750.275	867.28	869.69	934.876	950.684	1102.17	1339.11	1341.89	1481.6	1612.67	1847.41
rel_ts_stim9_2_2_21	-458.1	-455.689	-326.356	-323.64	-247.224	-195.557	-176.911	-9.52212	-6.95864	501.801
rel_ts_stim9_2_2_22	170.868	174.224	293.792	361.938	367.95	1587.92
rel_ts_stim9_2_2_23	44.2507	1272.83	1279.85	1829.44
rel_ts_stim9_2_2_24	-172.578
rel_ts_stim9_2_2_25	272.248	825.592	827.881	1277.44	1307.62	1532.72	1538.09	1646.33	1648.74	1658.54	1666.63	1732.88	1735.63	1826.75	1837.43
rel_ts_stim9_2_2_26	332.581	1090.39	1841.19
rel_ts_stim9_2_2_27	481.629	769.776	904.175	1101.44	1104.34	1432.56	1474.91	1721.31
brainreg_2_2_1	PHC
spikefile_2_2_1	/home/sina/dev/grid_memory/source_data/density_loc_2.mat

## Sheet: figure_S2
subject	brain_regs	lowest_p_item	lowest_p_loc	lowest_p_item_1bin	lowest_p_loc_1bin	n_pref_items	n_pref_locs	frac_pref_items	frac_pref_locs	channel_name
1	1	0.00135166	0.00132046	3.7727e-05	0.000245876	0	0	0	0	A1
1	1	1	1	0.0283431	1	0	0	0	0	A1
1	1	1	1	0.0188842	0.00182815	0	0	0	0	A1
1	1	1	1	1	1	0	0	0	0	A2
1	1	1	1	1	0.049694	0	0	0	0	A2
1	1	1	1	1	0.0278847	0	0	0	0	A2
1	1	1	1	1	1	0	0	0	0	A3
1	1	1	1	0.000731204	0.000865366	0	0	0	0	A3
1	1	1	1	0.000329419	1	0	0	0	0	A4
1	1	1	1	0.0310255	0.00438007	0	0	0	0	A4
1	1	1	1	0.00816089	1.6144e-05	0	0	0	0	A4
1	1	1	1	0.027157	0.00632836	0	0	0	0	A4
1	1	1	1	0.0370813	0.0496904	0	0	0	0	A5
1	1	1	1	0.0367083	0.000277586	0	0	0	0	A5
1	1	1	1	1	1	0	0	0	0	A6
1	1	1	1	1	0.00244553	0	0	0	0	A6
1	1	1	1	0.000246933	3.5877e-05	0	0	0	0	A7
1	1	1	1	1	1	0	0	0	0	A7
1	1	1	1	1	1	0	0	0	0	A8
1	1	1	1	0.000351987	0.00225813	0	0	0	0	A8
1	1	1	1	0.0200172	0.00123293	0	0	0	0	A8
1	2	0.000248334	0.00713686	0.0113585	0.00672429	1	0	0.125	0	AH1
1	2	1	1	1	1	0	0	0	0	AH1
1	2	1	1	0.0212727	1	0	0	0	0	AH1
1	2	1	1	1	1	0	0	0	0	AH2
1	2	1	0.0456237	1	1	0	0	0	0	AH2
1	2	1	1	1	1	0	0	0	0	AH3
1	2	0.0233598	0.00263368	0.0219537	1	0	0	0	0	AH4
1	2	1	1	0.0145204	1	0	0	0	0	AH4
1	2	1	1	0.000392045	0.00281271	0	0	0	0	AH6
1	2	1	1	5.81819e-05	0.00678946	0	0	0	0	AH6
1	2	1	1	1	1	0	0	0	0	AH8
1	2	1	1	1	1	0	0	0	0	AH8
1	3	1	1	0.0388006	0.0331267	0	0	0	0	EC6
1	2	1	1	1	1	0	0	0	0	MH2
1	2	1	1	1	0.00752739	0	0	0	0	MH4
1	2	0.0342085	0.0372735	1	1	0	0	0	0	MH7
1	2	1	1	0.0107021	1	0	0	0	0	MH7
1	4	1	1	0.0415539	0.00979575	0	0	0	0	PHC1
1	4	1	1	1	0.00862246	0	0	0	0	PHC2
1	4	1	1	1	1	0	0	0	0	PHC3
1	4	2.2873e-09	0.00250439	5.8428e-09	0.0114509	3	0	0.375	0	PHC4
1	4	1	1	0.0451124	0.0363696	0	0	0	0	PHC4
1	4	1	1	1	1	0	0	0	0	PHC5
1	4	1	1	1	1	0	0	0	0	PHC5
1	4	1	1	0.000458092	9.6938e-07	0	0	0	0	PHC6
1	4	1	1	1	1	0	0	0	0	PHC7
1	4	1	1	1	1	0	0	0	0	PHC7
1	4	1	1	0.00105866	4.60516e-05	0	0	0	0	PHC8
1	1	1	1	0.0173596	0.0136246	0	0	0	0	A1
1	1	1	1	1	1	0	0	0	0	A2
1	1	1	1	0.02316	0.0119311	0	0	0	0	A3
1	1	1	1	0.0020119	0.010228	0	0	0	0	A4
1	1	1	1	1	1	0	0	0	0	A4
1	1	1	1	0.000273418	0.00789285	0	0	0	0	A5
1	1	0.00303992	0.0218318	0.000570348	1	0	0	0	0	A5
1	1	0.00666351	1	1	1	0	0	0	0	A5
1	1	1	1	0.0449818	1	0	0	0	0	A5
1	1	1	1	0.0388006	0.00145581	0	0	0	0	A6
1	1	1	1	0.0170714	0.0110378	0	0	0	0	A7
1	1	1	1	1	1	0	0	0	0	A7
1	1	1	1	0.00844832	0.00340205	0	0	0	0	A8
1	2	1	1	0.0256788	0.00813469	0	0	0	0	AH1
1	2	1	1	1	1	0	0	0	0	AH2
1	2	1	1	0.0442802	1	0	0	0	0	AH2
1	2	1	1	6.70929e-05	0.00019421	0	0	0	0	AH2
1	2	1	1	0.0180301	0.0306161	0	0	0	0	AH3
1	2	1	1	1	1	0	0	0	0	AH5
1	2	1	1	0.00500879	1	0	0	0	0	AH6
1	2	1	1	0.00577945	0.0166095	0	0	0	0	AH6
1	2	0.0124294	1	0.00170464	0.0115524	0	0	0	0	AH7
1	2	1.24161e-06	0.00290077	1.35917e-08	0.00139255	1	0	0.125	0	AH7
1	2	6.46667e-09	1	3.30374e-21	9.57707e-08	3	0	0.375	0	AH7
1	2	1	1	1	1	0	0	0	0	AH8
1	3	0.000490697	1	1.37066e-12	0.0315516	1	0	0.125	0	EC1
1	3	1	1	0.000175066	0.0427304	0	0	0	0	EC1
1	3	1	1	0.0221343	0.032365	0	0	0	0	EC1
1	3	1	1	1	1	0	0	0	0	EC3
1	3	1	1	0.000851284	1	0	0	0	0	EC3
1	3	1	1	0.0295474	0.0160413	0	0	0	0	EC3
1	3	1	1	1	1	0	0	0	0	EC4
1	3	1	1	0.00429577	0.0312984	0	0	0	0	EC4
1	3	1	1	1	1	0	0	0	0	EC4
1	3	9.92938e-09	0.00580713	2.70668e-08	0.00513909	2	0	0.25	0	EC8
1	3	7.63981e-10	9.27643e-05	5.76282e-11	0.000415103	2	1	0.25	0.111111	EC8
1	3	1.38361e-05	1	2.31196e-11	0.00730517	1	0	0.125	0	EC8
1	3	1	1	2.32435e-16	0.000138305	0	0	0	0	EC8
1	2	0.000165805	6.9363e-08	0.00112406	0.00190736	1	4	0.125	0.444444	MH1
1	2	1	1	0.000867187	0.00250749	0	0	0	0	MH1
1	2	1	1	0.000351848	0.00294202	0	0	0	0	MH1
1	2	0.0183104	0.0437594	1	1	0	0	0	0	MH2
1	2	1	1	0.0478056	0.012994	0	0	0	0	MH2
1	2	1	0.0398591	1	1	0	0	0	0	MH2
1	2	1	0.00164437	1	1	0	0	0	0	MH3
1	2	0.000915347	0.000633343	1	0.0130864	1	1	0.125	0.111111	MH3
1	2	1	1	1	1	0	0	0	0	MH3
1	2	1	1	0.00359556	0.0141328	0	0	0	0	MH3
1	2	1	1	1	0.0461551	0	0	0	0	MH3
1	2	1	1	1	1	0	0	0	0	MH4
1	2	1	1	1	1	0	0	0	0	MH4
1	2	0.02344	0.00772471	0.000772682	0.00473509	0	0	0	0	MH4
1	2	1	1	0.00959385	1	0	0	0	0	MH4
1	2	1	0.0136259	1	1	0	0	0	0	MH5
1	2	1	1	0.00549422	0.0030652	0	0	0	0	MH5
1	2	1	1	0.0365331	0.00439693	0	0	0	0	MH5
1	2	0.0201379	0.0130399	1	1	0	0	0	0	MH6
1	2	1	1	1	1	0	0	0	0	MH6
1	2	1	1	1	1	0	0	0	0	MH7
1	2	1	1	0.021723	1	0	0	0	0	MH8
1	4	1	1	1	1	0	0	0	0	PHC1
1	4	1	1	0.00337957	0.000587253	0	0	0	0	PHC1
1	4	1	1	1	1	0	0	0	0	PHC3
1	4	1	1	0.0131638	1	0	0	0	0	PHC3
1	4	1	1	1	1	0	0	0	0	PHC3
1	4	1	1	0.00121209	0.00114945	0	0	0	0	PHC4
1	4	1	1	0.0393214	1	0	0	0	0	PHC5
1	4	1	1	0.000462009	0.000358889	0	0	0	0	PHC5
1	4	1	1	0.0106762	0.0134206	0	0	0	0	PHC6
1	4	1	1	0.0440887	1	0	0	0	0	PHC7
1	4	1	1	1	1	0	0	0	0	PHC8
1	4	1	1	1	1	0	0	0	0	PHC8
1	1	1	1	1	1	0	0	0	0	A1
1	1	1	1	0.00247083	0.001002	0	0	0	0	A1
1	1	1	1	0.038898	0.012516	0	0	0	0	A1
1	1	1	1	0.000310985	0.00354612	0	0	0	0	A2
1	1	0.00101775	1	4.2692e-09	0.0269628	0	0	0	0	A2
1	1	0.00112174	1	2.63153e-05	0.0246217	0	0	0	0	A2
1	1	1	1	1	1	0	0	0	0	A3
1	1	1	1	1	1	0	0	0	0	A3
1	1	1	1	8.45327e-06	0.00167306	0	0	0	0	A3
1	1	1	1	0.000461	0.0127768	0	0	0	0	A3
1	1	1	1	1	1	0	0	0	0	A4
1	1	1	1	0.000549486	0.0392322	0	0	0	0	A4
1	1	1	1	1	1	0	0	0	0	A4
1	1	1	1	0.0419487	1	0	0	0	0	A5
1	1	1	1	0.000384683	0.00671816	0	0	0	0	A5
1	1	1.0818e-15	0.0371454	2.07377e-15	0.00222483	1	0	0.125	0	A6
1	1	1	1	0.000112806	0.00199786	0	0	0	0	A6
1	1	1	1	6.98743e-06	0.00114179	0	0	0	0	A6
1	1	1	1	1	1	0	0	0	0	A7
1	1	1	1	0.0170919	1	0	0	0	0	A7
1	1	1	1	1	1	0	0	0	0	A8
1	1	1	1	0.0317352	0.0449219	0	0	0	0	A8
1	2	1	1	1	1	0	0	0	0	AH1
1	2	1	1	1	1	0	0	0	0	AH1
1	2	1	1	0.0013395	0.00224699	0	0	0	0	AH1
1	2	1	1	1	0.00929119	0	0	0	0	AH1
1	2	1	1	1	1	0	0	0	0	AH2
1	2	1	0.0427072	0.0460283	1	0	0	0	0	AH2
1	2	1	1	1	1	0	0	0	0	AH2
1	2	1	1	1	1	0	0	0	0	AH3
1	2	1	1	1	1	0	0	0	0	AH4
1	2	1	1	0.00018996	0.000116356	0	0	0	0	AH6
1	2	1	1	0.00362497	0.00296269	0	0	0	0	AH8
1	2	1	1	0.0139116	0.00746279	0	0	0	0	AH8
1	3	1	1	1	1	0	0	0	0	EC6
1	3	1	1	1	1	0	0	0	0	EC6
1	2	1	1	1	1	0	0	0	0	MH1
1	2	0.0190352	1	1	1	0	0	0	0	MH2
1	2	1	1	1	1	0	0	0	0	MH7
1	2	1	1	1	1	0	0	0	0	MH7
1	4	1	1	1	0.0485278	0	0	0	0	PHC1
1	4	1	1	1	1	0	0	0	0	PHC2
1	4	1	1	1	1	0	0	0	0	PHC2
1	4	1	1	1	0.0236794	0	0	0	0	PHC3
1	4	1	0.0494238	0.00272831	0.0180647	0	0	0	0	PHC4
1	4	0.00393862	0.00212698	9.81105e-07	0.0190777	0	0	0	0	PHC4
1	4	1	1	0.0108603	0.00637034	0	0	0	0	PHC5
1	4	1	1	0.0235604	4.52187e-06	0	0	0	0	PHC6
1	4	1	1	0.00442558	0.0139491	0	0	0	0	PHC7
1	4	1	1	0.00531616	0.00269535	0	0	0	0	PHC8
1	1	1	1	4.99133e-05	0.000772584	0	0	0	0	A1
1	1	1	1	0.0294835	0.00101389	0	0	0	0	A2
1	1	1	1	0.000644524	0.00356653	0	0	0	0	A3
1	1	1	1	0.00294563	0.00648377	0	0	0	0	A4
1	1	1	0.0198126	1	1	0	0	0	0	A5
1	1	0.0141247	1	0.00686624	0.0259156	0	0	0	0	A5
1	1	1	1	1	1	0	0	0	0	A5
1	1	1	1	0.000108042	0.000768736	0	0	0	0	A6
1	1	1	1	5.90439e-05	0.000249686	0	0	0	0	A7
1	1	1	1	0.0138664	0.0242559	0	0	0	0	A7
1	1	1	1	0.0463422	1	0	0	0	0	A8
1	2	1	1	0.00069484	0.00604211	0	0	0	0	AH2
1	2	1	1	1	1	0	0	0	0	AH2
1	2	1	1	0.0351126	1	0	0	0	0	AH5
1	2	1	1	0.0197668	0.000748505	0	0	0	0	AH6
1	2	1	1	2.68087e-06	8.96242e-08	0	0	0	0	AH6
1	2	0.0482033	1	0.00531268	1	0	0	0	0	AH7
1	2	1	1	1	1	0	0	0	0	AH7
1	2	1	1	0.0470907	1	0	0	0	0	AH7
1	2	1	1	0.00677685	0.00963155	0	0	0	0	AH8
1	3	1	1	0.0058723	1	0	0	0	0	EC1
1	3	1	1	0.000106427	2.08879e-05	0	0	0	0	EC1
1	3	1	1	1	1	0	0	0	0	EC1
1	3	1	1	0.0444411	1	0	0	0	0	EC1
1	3	1	1	0.000504832	0.001259	0	0	0	0	EC2
1	3	1	1	1	1	0	0	0	0	EC3
1	3	1	1	1	1	0	0	0	0	EC3
1	3	1	1	5.08824e-07	4.96739e-06	0	0	0	0	EC3
1	3	1	1	2.72022e-05	8.5235e-05	0	0	0	0	EC3
1	3	1	1	0.0341384	1	0	0	0	0	EC4
1	3	1	1	0.00189085	1	0	0	0	0	EC4
1	3	1	1	0.0147166	0.0111303	0	0	0	0	EC4
1	3	1	1	1	1	0	0	0	0	EC4
1	3	1	1	1	0.0144008	0	0	0	0	EC8
1	3	1	1	0.000536392	0.020559	0	0	0	0	EC8
1	3	1	1	0.00335299	0.000319403	0	0	0	0	EC8
1	2	9.99286e-07	9.50416e-08	1.10489e-07	5.8619e-08	6	2	0.75	0.222222	MH1
1	2	1	1	0.0452498	1	0	0	0	0	MH1
1	2	0.0384997	1	1	1	0	0	0	0	MH2
1	2	1	1	1	1	0	0	0	0	MH2
1	2	1	0.0115305	1	1	0	0	0	0	MH3
1	2	1	0.0487028	1	1	0	0	0	0	MH3
1	2	1	1	1	1	0	0	0	0	MH3
1	2	1	1	1	0.0275065	0	0	0	0	MH3
1	2	0.0447317	1	1	1	0	0	0	0	MH4
1	2	0.00218506	1	0.00521949	0.0384093	0	0	0	0	MH4
1	2	1	1	1	1	0	0	0	0	MH4
1	2	1	1	1	1	0	0	0	0	MH5
1	2	1	1	1	1	0	0	0	0	MH5
1	2	1	1	4.07262e-06	0.00104027	0	0	0	0	MH5
1	2	1	1	1	1	0	0	0	0	MH6
1	2	1	1	1	1	0	0	0	0	MH6
1	2	1	1	1	1	0	0	0	0	MH6
1	4	1	1	0.000177957	0.000484174	0	0	0	0	PHC1
1	4	1	1	0.0117617	1	0	0	0	0	PHC1
1	4	1	0.00857952	1	1	0	0	0	0	PHC3
1	4	1	1	0.0143691	0.040287	0	0	0	0	PHC3
1	4	1	1	0.0435479	0.0309842	0	0	0	0	PHC3
1	4	1	1	1	1	0	0	0	0	PHC3
1	4	1	1.51274e-07	1	6.1781e-10	0	1	0	0.111111	PHC4
1	4	1	0.00291948	1	0.00174342	0	0	0	0	PHC4
1	4	1	1	0.0208904	0.0259248	0	0	0	0	PHC5
1	4	1	1	0.0314956	0.0075234	0	0	0	0	PHC5
1	4	1	1	1	1	0	0	0	0	PHC7
1	4	1	1	0.00778203	0.000330934	0	0	0	0	PHC7
1	4	1	1	1	1	0	0	0	0	PHC7
1	4	1	1	1	1	0	0	0	0	PHC7
1	4	1	1	1	1	0	0	0	0	PHC8
1	4	1	1	1	1	0	0	0	0	PHC8
1	4	1	1	0.0230893	0.0273847	0	0	0	0	PHC8
1	2	1	1	1	1	0	0	0	0	AH4
1	2	1	1	1	1	0	0	0	0	AH5
1	2	1	1	0.0150637	0.0157047	0	0	0	0	AH8
1	2	1	1	0.00325472	9.26144e-05	0	0	0	0	AH8
1	3	1	1	0.0233017	0.00176518	0	0	0	0	EC6
1	2	1	1	0.0113893	0.0019003	0	0	0	0	MH2
1	2	1	1	0.00834586	0.00547085	0	0	0	0	MH2
1	2	1	1	0.0422789	1	0	0	0	0	MH7
1	2	1	1	0.0200033	1	0	0	0	0	MH7
1	4	1	1	1	1	0	0	0	0	PHC3
1	4	1	1	1	1.1651e-06	0	0	0	0	PHC4
1	4	1	1	0.00861734	1	0	0	0	0	PHC5
1	4	1	1	0.000644169	5.32728e-05	0	0	0	0	PHC5
1	4	1	1	0.00509423	0.00500967	0	0	0	0	PHC5
1	4	1	1	1	1	0	0	0	0	PHC6
1	4	1	1	1	0.0150461	0	0	0	0	PHC8
1	1	1	1	0.00409477	4.77301e-05	0	0	0	0	A2
1	1	0.0408643	1	1	1	0	0	0	0	A5
1	1	1	0.0465157	1	1	0	0	0	0	A5
1	1	0.0229333	0.0114628	0.00138659	0.0107475	0	0	0	0	A5
1	1	1	1	1	1	0	0	0	0	A5
1	2	1	0.0033482	0.0318665	1	0	0	0	0	AH1
1	2	1	0.0240963	4.2781e-05	0.0394961	0	0	0	0	AH1
1	2	0.028902	0.0484474	1	1	0	0	0	0	AH1
1	2	1	1	0.0431307	0.0247113	0	0	0	0	AH1
1	2	0.0248978	0.0424259	1	0.0371174	0	0	0	0	AH4
1	2	1	0.0325771	1	1	0	0	0	0	AH4
1	2	1	1	1	1	0	0	0	0	AH4
1	2	0.030397	1	0.000167503	1	0	0	0	0	AH6
1	2	6.50452e-09	1	3.87766e-12	0.0235731	2	0	0.25	0	AH6
1	3	1	1	1	0.00110501	0	0	0	0	EC2
1	2	0.00154369	0.0103721	1	1	0	0	0	0	MH1
1	2	1	1	0.00836412	0.0231029	0	0	0	0	MH1
1	2	1	1	1	1	0	0	0	0	MH1
1	2	1	1	1	0.0300873	0	0	0	0	MH1
1	2	0.027416	1	1	1	0	0	0	0	MH2
1	2	1	1	1	0.042033	0	0	0	0	MH2
1	2	1	1	0.000671584	5.40395e-05	0	0	0	0	MH2
1	2	1	1	1	1	0	0	0	0	MH2
1	2	1	0.0474425	1	1	0	0	0	0	MH3
1	2	0.0226355	0.00909203	1	1	0	0	0	0	MH4
1	2	1	1	0.0450066	1	0	0	0	0	MH4
1	2	1	1	1	1	0	0	0	0	MH4
1	2	1	1	0.000891675	0.000159348	0	0	0	0	MH4
1	2	0.0438237	0.0423909	1	1	0	0	0	0	MH5
1	2	1	1	0.0266142	0.00518069	0	0	0	0	MH5
1	2	1	1	1	0.034746	0	0	0	0	MH5
1	2	0.0271914	1	1	1	0	0	0	0	MH6
1	2	0.00103051	0.00184385	1	0.021473	0	0	0	0	MH6
1	2	1	1	1	1	0	0	0	0	MH6
1	2	1	1	1	1	0	0	0	0	MH6
1	2	1	1	1	1	0	0	0	0	MH7
1	2	1	1	0.0115762	0.00159433	0	0	0	0	MH8
1	2	1	1	1	1	0	0	0	0	MH8
1	4	1	1	0.012812	1	0	0	0	0	PHC5
1	4	1	1	1	1	0	0	0	0	PHC7
1	4	1	1	1	0.0253247	0	0	0	0	PHC7
2	1	1	0.00783355	1	1	0	0	0	0	A2
2	1	1	1	0.03602	1	0	0	0	0	A2
2	1	1	1	0.000361259	5.84055e-05	0	0	0	0	A2
2	1	1	1	1	1	0	0	0	0	A3
2	1	1	1	1	1	0	0	0	0	A4
2	1	1	1	0.0352192	1	0	0	0	0	A4
2	1	1	1	1	0.032923	0	0	0	0	A4
2	1	1	1	0.00910996	0.0123214	0	0	0	0	A4
2	1	1	1	0.0377768	0.0282051	0	0	0	0	A4
2	1	1	1	0.0113446	1	0	0	0	0	A4
2	1	1	1	0.00182769	0.00119009	0	0	0	0	A5
2	1	1	1	0.00969405	0.0221977	0	0	0	0	A6
2	1	1	1	4.11927e-06	0.00092665	0	0	0	0	A6
2	1	1	1	0.000384208	0.0033674	0	0	0	0	A7
2	1	1	1	1.1945e-06	0.00139163	0	0	0	0	A7
2	1	1	1	1	1	0	0	0	0	A8
2	1	1	1	1	1	0	0	0	0	A8
2	3	1	1	1	1	0	0	0	0	EC5
2	3	1	1	0.0148893	1	0	0	0	0	EC6
2	3	1	1	1	1	0	0	0	0	EC7
2	2	1	1	1.14344e-07	0.0105569	0	0	0	0	MH1
2	4	1	1	2.82845e-05	0.00035907	0	0	0	0	PHC6
2	4	1	1	0.0199418	0.00967713	0	0	0	0	PHC8
2	4	1	1	1	1	0	0	0	0	PHC8
2	4	1	1	0.00581758	1	0	0	0	0	PHC8
2	1	1	1	0.00289034	0.00747562	0	0	0	0	A1
2	1	0.0147503	0.0450455	0.00292774	0.038047	0	0	0	0	A1
2	1	1	1	3.49774e-05	0.0083666	0	0	0	0	A1
2	1	1	1	0.0334628	0.00916155	0	0	0	0	A2
2	1	0.00128951	0.00895873	1.37202e-05	0.00143635	0	0	0	0	A3
2	1	2.0308e-13	1	3.36893e-21	0.0165815	1	0	0.125	0	A3
2	1	1	1	5.43284e-15	1.50191e-05	0	0	0	0	A3
2	1	1	1	1	1	0	0	0	0	A4
2	1	1	1	0.00308068	0.000802965	0	0	0	0	A4
2	1	1	1	0.000574296	0.0148893	0	0	0	0	A5
2	1	0.0317271	1	0.0147605	0.0461881	0	0	0	0	A5
2	1	1	1	0.00222864	0.0112399	0	0	0	0	A5
2	1	0.0386869	1	1	1	0	0	0	0	A6
2	1	1	1	0.00336063	0.00782683	0	0	0	0	A6
2	1	1	1	0.00336686	1	0	0	0	0	A7
2	1	0.00319638	1	0.000584511	1	0	0	0	0	A7
2	1	0.00775017	1	2.97601e-11	0.0026586	0	0	0	0	A7
2	1	1.02763e-13	0.00159105	5.68964e-16	2.55437e-05	3	0	0.375	0	A7
2	1	1	1	0.00285815	0.00268161	0	0	0	0	A8
2	1	1	1	1	1	0	0	0	0	A8
2	2	1	1	1	1	0	0	0	0	AH6
2	2	1	1	0.0249075	1	0	0	0	0	AH7
2	3	1	1	1	1	0	0	0	0	EC1
2	3	1	1	1	1	0	0	0	0	EC2
2	3	1	1	1	1	0	0	0	0	EC3
2	3	1	1	1	0.0349377	0	0	0	0	EC4
2	3	1	1	1	1	0	0	0	0	EC4
2	3	1	1	1	0.0131938	0	0	0	0	EC5
2	3	1	1	1	1	0	0	0	0	EC6
2	3	1	1	0.0454029	0.00689962	0	0	0	0	EC7
2	3	1	1	1	1	0	0	0	0	EC8
2	2	1	1	1	1	0	0	0	0	MH1
2	2	1	1	4.24465e-05	0.00173837	0	0	0	0	MH1
2	2	1	1	1	1	0	0	0	0	MH2
2	2	1	1	1	1	0	0	0	0	MH2
2	2	1	1	1	1	0	0	0	0	MH3
2	2	1.36441e-05	1	1.16548e-06	1	1	0	0.125	0	MH3
2	2	1	1	1	1	0	0	0	0	MH4
2	2	1	1	1	1	0	0	0	0	MH4
2	2	1	1	0.000358793	0.0123667	0	0	0	0	MH6
2	2	1	1	0.0146974	0.040041	0	0	0	0	MH6
2	2	0.000164565	1	6.59211e-11	0.0120191	1	0	0.125	0	MH6
2	2	1	1	0.0227736	0.0401756	0	0	0	0	MH7
2	2	1	1	0.00163041	0.000391928	0	0	0	0	MH7
2	1	1	1	1	1	0	0	0	0	A2
2	1	1	1	1	0.0295098	0	0	0	0	A2
2	1	1	1	0.00240884	0.000515636	0	0	0	0	A2
2	1	1	1	1	0.0417813	0	0	0	0	A3
2	1	0.0393973	0.0128878	0.0380933	1	0	0	0	0	A4
2	1	1	0.000585066	0.0090201	0.00840244	0	1	0	0.111111	A4
2	1	0.0306927	1	0.00582412	0.00733462	0	0	0	0	A5
2	1	1	1	0.0428179	0.000230626	0	0	0	0	A5
2	1	1	1	0.042068	0.00818881	0	0	0	0	A6
2	1	1	1	0.00143624	0.000236338	0	0	0	0	A6
2	1	1	1	1	1	0	0	0	0	A6
2	1	1	1	0.0189935	0.032434	0	0	0	0	A7
2	1	1	1	1	1	0	0	0	0	A8
2	2	1	1	1	1	0	0	0	0	MH1
2	2	1	1	1	0.0330691	0	0	0	0	MH1
2	2	1	1	1	1	0	0	0	0	MH1
2	2	1	1	1	1	0	0	0	0	MH3
2	2	1	1	1	0.0259214	0	0	0	0	MH3
2	2	0.000306843	0.0082856	1	1	1	0	0.142857	0	MH4
2	2	1	1	1	1	0	0	0	0	MH4
2	2	1	1	1	1	0	0	0	0	MH4
2	2	1	1	1	1	0	0	0	0	MH5
2	2	1	1	1	1	0	0	0	0	MH6
2	2	1	1	1	1	0	0	0	0	MH6
2	2	1	1	1	0.0223908	0	0	0	0	MH6
2	4	1	1	0.0403236	1	0	0	0	0	PHC6
2	4	1	1	3.06125e-07	2.17893e-05	0	0	0	0	PHC6
2	4	1	1	1	1	0	0	0	0	PHC8
2	1	0.00293738	0.000370003	0.000736784	0.00195083	0	2	0	0.222222	A1
2	1	0.00187887	1	0.000376588	0.00702957	0	0	0	0	A1
2	1	1	1	0.000268833	0.010667	0	0	0	0	A1
2	1	1	1	0.00154941	0.000172581	0	0	0	0	A2
2	1	1	1	0.00610878	1	0	0	0	0	A2
2	1	4.61092e-08	0.0079871	6.55837e-07	0.00171983	2	0	0.285714	0	A3
2	1	1.34004e-06	1	8.32321e-07	0.0186965	2	0	0.285714	0	A3
2	1	1	1	1	1	0	0	0	0	A4
2	1	1	1	0.00610993	0.0205734	0	0	0	0	A4
2	1	1	1	1.27811e-05	0.000175196	0	0	0	0	A5
2	1	1	1	8.51063e-05	2.12115e-07	0	0	0	0	A5
2	1	1	1	0.00147276	0.0103831	0	0	0	0	A5
2	1	1	1	6.53436e-05	0.00187893	0	0	0	0	A6
2	1	1	1	7.62607e-05	5.51419e-05	0	0	0	0	A6
2	1	1	1	2.2124e-05	0.000251038	0	0	0	0	A6
2	1	3.66871e-06	1	0.000187245	1	1	0	0.142857	0	A7
2	1	2.64692e-11	1	4.20837e-13	6.95299e-05	2	0	0.285714	0	A7
2	1	1	1	9.96777e-09	0.000485673	0	0	0	0	A7
2	1	1	1	1	1	0	0	0	0	A8
2	1	1	1	0.00560033	0.0065005	0	0	0	0	A8
2	2	1	1	1	1	0	0	0	0	AH6
2	2	1	1	1	0.0259488	0	0	0	0	AH6
2	2	1	1	7.87376e-05	0.0137898	0	0	0	0	AH7
2	2	1	1	0.000464325	0.00104329	0	0	0	0	AH7
2	2	1	1	0.00191072	0.00401584	0	0	0	0	MH1
2	2	1	1	0.0025625	0.00824707	0	0	0	0	MH2
2	2	1	1	1	1	0	0	0	0	MH3
2	2	1	1	7.05836e-10	1	0	0	0	0	MH3
2	2	0.0106847	1	0.000306846	1	0	0	0	0	MH4
2	2	1	1	1	1	0	0	0	0	MH4
2	2	1	1	1	1	0	0	0	0	MH4
2	2	1	1	1	1	0	0	0	0	MH6
2	2	1	1	1	1	0	0	0	0	MH6
2	2	1	1	1	1	0	0	0	0	MH6
2	2	1	1	0.00146536	0.00233711	0	0	0	0	MH7
2	2	1	1	0.0277848	0.00297151	0	0	0	0	MH7
2	2	1	1	1	0.000796566	0	0	0	0	MH7
2	1	0.0498483	1	1	1	0	0	0	0	A2
2	1	1	1	1	0.00322209	0	0	0	0	A2
2	1	1	1	1	1	0	0	0	0	A2
2	1	8.98003e-06	3.36102e-05	1	1	1	2	0.142857	0.222222	A4
2	1	1	0.0186227	1	1	0	0	0	0	A4
2	1	1	1	0.0015079	0.00225313	0	0	0	0	A4
2	1	1	1	0.00670574	0.0250848	0	0	0	0	A4
2	1	1	1	0.0375668	0.0012698	0	0	0	0	A5
2	1	1	1	0.00841458	0.0028126	0	0	0	0	A6
2	1	1	1	0.00531896	0.0166979	0	0	0	0	A6
2	1	1	1	1	0.0412406	0	0	0	0	A7
2	1	1	1	1	1	0	0	0	0	A8
2	1	1	1	0.0101756	0.000185145	0	0	0	0	A8
2	2	0.0018512	1	5.06986e-06	8.72434e-05	0	0	0	0	MH1
2	2	1	1	0.00117869	0.000887056	0	0	0	0	MH1
2	2	1	1	6.60872e-05	0.000701194	0	0	0	0	MH2
2	2	1	1	1	0.0416117	0	0	0	0	MH3
2	2	1	1	4.67632e-07	7.38817e-07	0	0	0	0	MH3
2	2	1	1	1.08332e-05	0.000996528	0	0	0	0	MH3
2	2	1	1	0.0161247	0.00478471	0	0	0	0	MH4
2	2	1	1	0.000962204	0.00351957	0	0	0	0	MH4
2	2	1	0.0475379	1	1	0	0	0	0	MH5
2	2	1	0.00450967	1	1	0	0	0	0	MH5
2	2	1	1	0.0439138	1	0	0	0	0	MH5
2	2	1	1	1	0.0137029	0	0	0	0	MH6
2	4	1	1	0.0323389	0.00331856	0	0	0	0	PHC2
2	4	1	1	0.00836304	0.000878678	0	0	0	0	PHC3
2	4	1	1	0.00323786	3.35706e-05	0	0	0	0	PHC6
2	4	1	1	0.021663	0.02038	0	0	0	0	PHC7
2	4	1	1	0.0172864	1	0	0	0	0	PHC8
2	1	1	0.0188042	1	1	0	0	0	0	A1
2	1	1	1	0.00045119	0.00170263	0	0	0	0	A1
2	1	1	1	0.0311415	0.0131447	0	0	0	0	A1
2	1	1	1	0.0429804	0.0487596	0	0	0	0	A2
2	1	1.084e-05	1	2.72885e-12	0.00182622	1	0	0.142857	0	A2
2	1	1	1	1	0.000485704	0	0	0	0	A2
2	1	1	1	1	1	0	0	0	0	A8
2	1	1	1	1	1	0	0	0	0	A8
2	1	1	1	0.00393304	0.000586098	0	0	0	0	A8
2	2	1	1	1	0.000877541	0	0	0	0	AH5
2	2	1	1	1	0.0251594	0	0	0	0	AH7
2	2	1	1	0.00229512	0.00475758	0	0	0	0	AH7
2	2	1	1	1	1	0	0	0	0	MH1
2	2	1	1	1	1	0	0	0	0	MH6
2	2	1	1	0.0437658	0.011538	0	0	0	0	MH6
2	2	1	1	0.0213044	0.00651261	0	0	0	0	MH6
2	2	1	1	0.0467678	0.000589399	0	0	0	0	MH7
2	1	1	1	1	1	0	0	0	0	A2
2	1	6.94255e-05	0.00766683	1	1	1	0	0.166667	0	A4
2	1	1	1	0.00023139	0.0029975	0	0	0	0	A4
2	1	1	1	0.00781671	0.00410199	0	0	0	0	A5
2	1	0.0241821	0.0117123	0.0379827	0.00651711	0	0	0	0	A6
2	1	1	1	1	1	0	0	0	0	A6
2	1	1	1	0.0197934	1	0	0	0	0	A7
2	1	1	1	1	0.0010606	0	0	0	0	A7
2	1	1	1	0.000308024	0.032682	0	0	0	0	A8
2	2	1	1	0.016767	0.000782074	0	0	0	0	MH2
2	2	0.0425651	0.00433562	1	1	0	0	0	0	MH3
2	2	1	0.0163555	1	1	0	0	0	0	MH3
2	2	1	1	0.0340335	9.13156e-05	0	0	0	0	MH4
2	2	0.0229824	0.0340002	1	1	0	0	0	0	MH5
2	2	1	1	1	0.0425133	0	0	0	0	MH5
2	2	1	1	1	1	0	0	0	0	MH5
2	2	1	1	3.09231e-05	0.000566501	0	0	0	0	MH5
2	4	0.00989125	0.011971	1	0.0276131	0	0	0	0	PHC1
2	4	1	1	1	1	0	0	0	0	PHC2
2	4	1	1	1	0.0442782	0	0	0	0	PHC3
2	4	1	1	1	0.0286968	0	0	0	0	PHC3
2	4	1	1	0.0299069	0.0361969	0	0	0	0	PHC7
2	2	1	1	0.00387292	0.000271169	0	0	0	0	AH7
2	2	1	1	1	1	0	0	0	0	AH7
2	2	1	1	0.00517431	0.00625951	0	0	0	0	AH7
2	2	1	1	0.0290805	0.032709	0	0	0	0	AH8
2	2	1	1	1	1	0	0	0	0	MH1
2	2	1	1	0.0267139	1	0	0	0	0	MH1
2	2	1	1	1	0.0185336	0	0	0	0	MH2
2	2	1	1	0.0310978	1	0	0	0	0	MH6
2	2	1	1	1	1	0	0	0	0	MH6
2	2	1	1	1	0.0122457	0	0	0	0	MH7
2	1	1	1	0.00133224	0.0197475	0	0	0	0	A1
2	1	1	1	1	0.000668673	0	0	0	0	A2
2	1	1	1	1	1	0	0	0	0	A4
2	1	1	1	0.00137038	0.000366318	0	0	0	0	A4
2	1	1	1	1	1	0	0	0	0	A4
2	1	0.00635295	0.0319942	9.63903e-05	0.00277902	0	0	0	0	A6
2	1	0.0326781	0.0021632	0.00655957	1	0	0	0	0	A6
2	1	0.00994342	0.0274121	0.0117189	1	0	0	0	0	A7
2	1	1	1	0.00109696	0.00452667	0	0	0	0	A7
2	1	1	1	1	1	0	0	0	0	A8
2	2	1	1	0.0431738	0.0370759	0	0	0	0	AH2
2	2	1	1	1	1	0	0	0	0	AH2
2	2	1	0.0187139	1	1	0	0	0	0	AH2
2	2	1	1	0.0129717	0.0140753	0	0	0	0	AH2
2	2	0.000590225	1	1	1	1	0	0.166667	0	AH3
2	2	0.0183188	1	0.0242613	1	0	0	0	0	AH3
2	2	1	1	0.031722	0.00560022	0	0	0	0	AH3
2	2	1	1	0.00451252	1	0	0	0	0	AH4
2	2	1	1	1	1	0	0	0	0	AH4
2	2	1	1	1	0.0366231	0	0	0	0	AH8
2	2	1	1	0.00168609	0.000247057	0	0	0	0	AH8
2	2	1	1	1	0.00857104	0	0	0	0	MH1
2	2	1	1	0.0468514	0.00440208	0	0	0	0	MH2
2	2	0.0319822	1	1	1	0	0	0	0	MH3
2	2	1	1	1	1	0	0	0	0	MH3
2	2	1	1	0.00705781	0.004758	0	0	0	0	MH6
2	2	1	1	1	7.63716e-05	0	0	0	0	MH6
2	4	1	1	1	0.0452532	0	0	0	0	PHC1
2	4	1	1	0.0100662	0.00127917	0	0	0	0	PHC4
2	4	1	1	0.0290038	6.68857e-05	0	0	0	0	PHC8
2	2	1	1	0.00183594	0.0139155	0	0	0	0	AH6
2	2	1	1	1	1	0	0	0	0	AH7
2	2	1	1	0.026062	0.0280444	0	0	0	0	AH7
2	2	1	1	1	1	0	0	0	0	AH7
2	2	0.017889	1	1	1	0	0	0	0	MH3
2	2	1	1	1	1	0	0	0	0	MH3
2	2	1	1	1	0.0131545	0	0	0	0	MH3
2	2	1	1	1	1	0	0	0	0	MH6
2	1	1	1	0.0100662	0.0016019	0	0	0	0	A3
2	1	1	1	1	1	0	0	0	0	A4
2	1	1	1	1	1	0	0	0	0	A6
2	1	1	1	1	0.0499024	0	0	0	0	A7
2	2	1	1	1	1	0	0	0	0	AH2
2	2	1	1	1	1	0	0	0	0	AH2
2	2	1	1	1	1	0	0	0	0	AH2
2	2	1	1	1	0.0282081	0	0	0	0	AH2
2	2	1	1	1	1	0	0	0	0	AH3
2	2	1	1	0.00480501	0.00122048	0	0	0	0	AH3
2	2	1	1	1	1	0	0	0	0	AH3
2	2	1	1	1	1	0	0	0	0	AH3
2	2	1	1	1	0.0247416	0	0	0	0	AH4
2	2	1	1	1	1	0	0	0	0	AH4
2	2	1	1	1	1	0	0	0	0	AH4
2	2	1	1	1	1	0	0	0	0	AH6
2	2	1	1	0.000447153	0.00248681	0	0	0	0	AH6
2	2	1	1	0.00128606	0.00670045	0	0	0	0	AH8
2	2	0.0410455	1	1	1	0	0	0	0	MH3
2	2	1	1	1	0.0261547	0	0	0	0	MH3
2	2	1	1	0.0155476	0.0185955	0	0	0	0	MH3
2	2	1	1	1	1	0	0	0	0	MH5
2	2	1	1	1	1	0	0	0	0	MH6
2	2	1	1	0.00310611	1	0	0	0	0	MH6
2	2	1	1	1	0.000350739	0	0	0	0	MH7
2	2	1	1	1	1	0	0	0	0	MH8
2	2	1	1	1	1	0	0	0	0	MH8
2	2	1	1	1	1	0	0	0	0	MH8
2	4	1	1	0.0210413	1	0	0	0	0	PHC1
2	4	1	1	0.000251124	0.00597257	0	0	0	0	PHC5
2	4	1	1	0.0257348	1	0	0	0	0	PHC6
2	2	1	1	0.0215003	0.0072064	0	0	0	0	AH1
2	2	1	1	1	1	0	0	0	0	AH2
2	2	1	1	0.0325834	0.010947	0	0	0	0	AH3
2	2	1	1	0.00764465	0.0116804	0	0	0	0	AH4
2	2	1	1	1	1	0	0	0	0	AH5
2	2	1	1	1	0.0106976	0	0	0	0	AH6
2	2	1	1	1	0.00821036	0	0	0	0	AH6
2	2	1	1	1	1	0	0	0	0	AH7
2	2	1	1	0.000128632	0.03047	0	0	0	0	AH8
2	2	1	1	1	0.0230846	0	0	0	0	AH8
2	2	1	1	0.000491833	1.02689e-05	0	0	0	0	MH
2	2	1	1	0.00489513	0.00887723	0	0	0	0	MH3
2	2	1	1	0.0062617	0.0212626	0	0	0	0	MH3
2	2	1	1	1	0.0107249	0	0	0	0	MH4
2	2	1	1	1	1	0	0	0	0	MH4
3	1	1	1	1	0.0122789	0	0	0	0	A2
3	1	1	1	1	0.0424305	0	0	0	0	A2
3	1	1	1	1	0.0139994	0	0	0	0	A3
3	1	1	1	1	1	0	0	0	0	A5
3	1	1	1	1	1	0	0	0	0	A6
3	1	1	1	0.0456644	0.0350929	0	0	0	0	A6
3	1	1	1	8.30326e-07	0.000130221	0	0	0	0	A7
3	1	1	1	0.000324339	0.00218566	0	0	0	0	A7
3	1	1	1	1	1	0	0	0	0	A8
3	2	1	1	0.00664352	0.0179464	0	0	0	0	AH2
3	2	1	1	0.00733955	0.00395846	0	0	0	0	AH2
3	2	1	1	0.00753181	0.0111394	0	0	0	0	AH3
3	2	1	1	1	1	0	0	0	0	AH3
3	2	1	1	0.000477918	0.00220825	0	0	0	0	AH3
3	2	0.0133468	0.018631	1	1	0	0	0	0	AH4
3	2	1	1	0.00494598	0.000751282	0	0	0	0	AH7
3	2	1	1	1	0.0013641	0	0	0	0	AH8
3	2	1	1	1	1	0	0	0	0	MH2
3	2	1	1	0.00927508	1	0	0	0	0	MH2
3	2	1	1	0.0179024	0.00683432	0	0	0	0	MH2
3	2	1	1	1	1	0	0	0	0	MH4
3	2	1	1	0.0397211	0.0336692	0	0	0	0	MH4
3	2	1	1	1	1	0	0	0	0	MH4
3	2	1	1	0.0469916	1	0	0	0	0	MH4
3	2	1	1	1	0.0225628	0	0	0	0	MH5
3	2	1	1	0.0212014	0.0111504	0	0	0	0	MH5
3	2	1	1	1	1	0	0	0	0	MH5
3	2	1	1	1	1	0	0	0	0	MH6
3	2	1	1	1	0.0186339	0	0	0	0	MH6
3	2	1	1	0.00195794	0.00329584	0	0	0	0	MH6
3	2	1	1	1	0.00458976	0	0	0	0	MH7
3	4	1	1	1	0.00400493	0	0	0	0	PHC5
3	4	1	1	0.00145257	0.0220765	0	0	0	0	PHC5
3	1	1	1	1	1	0	0	0	0	A1
3	1	1	1	0.00300493	0.000168721	0	0	0	0	A1
3	1	1	1	1	1	0	0	0	0	A1
3	1	1	1	0.0317727	0.0347048	0	0	0	0	A2
3	1	1	1	1	1	0	0	0	0	A2
3	1	1	1	0.0122855	0.0401407	0	0	0	0	A2
3	1	1	1	0.000182463	0.000166222	0	0	0	0	A2
3	1	1	1	0.00938561	0.00705414	0	0	0	0	A4
3	1	1	1	1	0.00664065	0	0	0	0	A4
3	1	1	0.0440684	1	1	0	0	0	0	A5
3	1	1	0.00148792	1	1	0	0	0	0	A5
3	1	1	0.0236725	1	1	0	0	0	0	A5
3	1	1	1	1	0.00889487	0	0	0	0	A5
3	1	1	1	0.00016164	2.50556e-05	0	0	0	0	A6
3	1	1	1	0.0045734	0.00629055	0	0	0	0	A6
3	1	1	1	0.00612786	1.66676e-05	0	0	0	0	A6
3	1	1	0.0435697	1	1	0	0	0	0	A7
3	1	0.00985232	0.0236836	1	1	0	0	0	0	A7
3	1	1	1	1	1	0	0	0	0	A7
3	2	1	1	1	1	0	0	0	0	AH1
3	2	1	1	1	1	0	0	0	0	AH1
3	2	1	1	1	1	0	0	0	0	AH1
3	2	1	1	2.89518e-05	0.00980801	0	0	0	0	AH1
3	2	1	1	0.0171213	1	0	0	0	0	AH2
3	2	1	0.029628	1	1	0	0	0	0	AH4
3	2	2.21395e-15	1	4.43149e-12	0.000173443	1	0	0.166667	0	AH4
3	2	1	1	5.77111e-07	1.83817e-05	0	0	0	0	AH4
3	2	1	1	0.0285406	0.013076	0	0	0	0	AH8
3	2	1	1	0.0238027	0.0275016	0	0	0	0	MH1
3	2	1	1	1	1	0	0	0	0	MH2
3	2	1	1	2.79945e-08	0.00225872	0	0	0	0	MH2
3	2	1	1	1	0.0194976	0	0	0	0	MH2
3	2	1	1	0.0138319	1	0	0	0	0	MH2
3	2	1	1	1	1	0	0	0	0	MH4
3	2	1	1	0.00575715	0.000379613	0	0	0	0	MH4
3	2	1	1	0.000915434	0.000374306	0	0	0	0	MH4
3	2	1	1	0.010769	1	0	0	0	0	MH6
3	2	1	1	1	1	0	0	0	0	MH7
3	1	1	1	0.00991305	1	0	0	0	0	A2
3	1	1	0.0351457	0.0193269	1	0	0	0	0	A3
3	1	1	1	0.00846039	0.000964621	0	0	0	0	A3
3	1	1	1	0.0102165	0.0108132	0	0	0	0	A5
3	1	1	1	1	1	0	0	0	0	A6
3	1	1	1	0.00911962	0.00860331	0	0	0	0	A7
3	1	1	1	0.000503596	0.00070126	0	0	0	0	A7
3	1	1	1	0.0207412	1	0	0	0	0	A8
3	1	1	1	1	0.0138532	0	0	0	0	A8
3	2	1	1	0.00418606	0.00330141	0	0	0	0	AH1
3	2	1	1	0.0018101	0.0216856	0	0	0	0	AH2
3	2	1	1	0.00234364	0.00247649	0	0	0	0	AH2
3	2	1	1	0.000271907	0.00178708	0	0	0	0	AH2
3	2	1	1	0.0123769	0.00619617	0	0	0	0	AH2
3	2	1	1	4.5312e-05	1.13017e-05	0	0	0	0	AH3
3	2	1	1	0.000732727	0.00691082	0	0	0	0	AH3
3	2	7.30752e-07	1	1.11291e-12	0.00574671	1	0	0.125	0	AH4
3	2	1	1	0.00677714	0.00389054	0	0	0	0	AH5
3	2	1	1	0.0281883	0.00273148	0	0	0	0	AH6
3	2	1	1	0.00328312	0.00195062	0	0	0	0	AH8
3	3	1	1	1	0.0137294	0	0	0	0	EC2
3	3	1	1	0.0464769	0.0280618	0	0	0	0	EC4
3	3	1	1	0.0280382	1	0	0	0	0	EC6
3	3	1	1	0.00249267	0.00557485	0	0	0	0	EC7
3	3	1	1	0.020949	0.0244411	0	0	0	0	EC8
3	2	0.00246042	1	0.0160972	0.0369759	0	0	0	0	MH2
3	2	1	0.000658625	1	1	0	1	0	0.111111	MH2
3	2	0.00213	0.00910734	1	1	0	0	0	0	MH2
3	2	1	1	0.0120232	0.00292219	0	0	0	0	MH2
3	2	1	1	1	1	0	0	0	0	MH4
3	2	1	1	0.0109352	0.0151355	0	0	0	0	MH4
3	2	1	1	0.000175933	0.00126912	0	0	0	0	MH4
3	2	1	1	0.0496301	1	0	0	0	0	MH5
3	2	1	1	0.0112132	0.00255259	0	0	0	0	MH5
3	2	1	1	6.20453e-08	1.52662e-06	0	0	0	0	MH6
3	2	1	1	1.15772e-05	0.002214	0	0	0	0	MH7
3	2	1	1	0.00114018	6.33972e-05	0	0	0	0	MH7
3	2	1	1	0.00349035	0.00163211	0	0	0	0	MH8
3	4	1	1	1	1	0	0	0	0	PHC2
3	4	1	1	0.0348852	0.00621152	0	0	0	0	PHC3
3	4	1	1	0.000811118	1	0	0	0	0	PHC4
3	4	1	1	0.0190278	0.0179433	0	0	0	0	PHC5
3	4	1	1	0.0239368	1	0	0	0	0	PHC6
3	1	4.67351e-05	2.57201e-05	1.58067e-05	6.97258e-05	2	1	0.25	0.111111	A1
3	1	1	1	0.0021299	0.00176061	0	0	0	0	A1
3	1	1	1	0.000170475	7.83707e-06	0	0	0	0	A1
3	1	2.97602e-10	0.0141217	5.69104e-08	3.38487e-05	2	0	0.25	0	A2
3	1	4.12364e-15	0.0341792	2.54801e-13	0.000100158	3	0	0.375	0	A2
3	1	1	1	1.69675e-07	0.000129206	0	0	0	0	A4
3	1	1.86616e-05	0.0273891	7.46376e-06	0.00261504	1	0	0.125	0	A5
3	1	0.00413697	1.42243e-06	0.000248938	0.000746659	0	1	0	0.111111	A5
3	1	0.0165925	0.0414523	8.35023e-06	0.000481476	0	0	0	0	A5
3	1	1	1	0.0339544	0.0385087	0	0	0	0	A6
3	1	1	1	1	1	0	0	0	0	A7
3	1	1.48868e-13	1	1.5423e-13	1	1	0	0.125	0	A7
3	1	1	1	0.0320785	0.0200847	0	0	0	0	A7
3	2	1	1	4.2791e-08	0.0415397	0	0	0	0	AH1
3	2	1	1	0.00992025	1	0	0	0	0	AH1
3	2	1	1	0.0204923	0.0370043	0	0	0	0	AH1
3	2	1	1	7.9534e-08	0.00460494	0	0	0	0	AH2
3	2	1	1	3.79856e-09	7.95804e-05	0	0	0	0	AH2
3	2	0.0167214	1	0.00926195	1	0	0	0	0	AH4
3	2	1	1	0.000575641	0.00129141	0	0	0	0	AH4
3	2	1	1	0.000533321	0.0113647	0	0	0	0	AH4
3	2	6.07207e-07	1	3.14446e-12	0.0006255	1	0	0.125	0	AH8
3	2	1	1	1	1	0	0	0	0	AH8
3	2	1	1	0.00138218	0.000666884	0	0	0	0	AH8
3	2	1	1	1	1	0	0	0	0	MH1
3	2	1	1	4.255e-17	0.0410275	0	0	0	0	MH2
3	2	1	1	0.000336062	0.0274519	0	0	0	0	MH2
3	2	1	1	1.18968e-07	4.60054e-08	0	0	0	0	MH3
3	2	1	1	0.000198581	5.78743e-05	0	0	0	0	MH3
3	2	1	1	0.0236402	0.0187508	0	0	0	0	MH4
3	2	1	1	1	1	0	0	0	0	MH4
3	2	8.48029e-09	0.0180868	8.71465e-06	1	1	0	0.125	0	MH5
3	2	1	1	1	0.0135671	0	0	0	0	MH5
3	2	1	1	1	1	0	0	0	0	MH5
3	2	1	1	1	0.0453141	0	0	0	0	MH5
3	2	1	1	0.0235285	1	0	0	0	0	MH6
3	2	1	1	0.0185997	0.0114673	0	0	0	0	MH6
3	2	1	1	1	0.0122045	0	0	0	0	MH7
3	2	1	1	0.0477438	1	0	0	0	0	MH7
3	2	0.0190964	1	0.0280135	1	0	0	0	0	MH8
3	1	1	1	1	1	0	0	0	0	A3
3	1	1	1	0.0478976	0.0410455	0	0	0	0	A3
3	1	1	1	0.00092402	1	0	0	0	0	A3
3	1	1	1	1	0.022384	0	0	0	0	A5
3	1	1	1	4.08694e-06	0.00045949	0	0	0	0	A6
3	1	1	1	0.00745493	0.0337275	0	0	0	0	A6
3	1	1	1	0.030927	1	0	0	0	0	A7
3	1	1	1	0.00284308	0.0201868	0	0	0	0	A7
3	1	1	1	0.0268553	1	0	0	0	0	A8
3	1	1	1	1	1	0	0	0	0	A8
3	2	1	1	0.00425333	0.00049704	0	0	0	0	AH2
3	2	0.00999235	1	0.00116313	0.00177713	0	0	0	0	AH2
3	2	1	1	0.0194962	0.012615	0	0	0	0	AH3
3	2	1	1	1	0.0273771	0	0	0	0	AH4
3	2	1	1	0.00270906	0.00194895	0	0	0	0	AH4
3	2	1	1	0.0080046	0.00366701	0	0	0	0	AH4
3	2	1	1	1.04003e-06	0.000175919	0	0	0	0	AH4
3	2	1	1	5.05053e-11	0.00321719	0	0	0	0	AH6
3	2	1	1	0.00741833	0.047344	0	0	0	0	AH8
3	2	1	1	2.21972e-08	0.000237545	0	0	0	0	AH8
3	2	1	1	5.89927e-05	0.000648726	0	0	0	0	AH8
3	2	1	1	4.32447e-07	0.000340567	0	0	0	0	AH8
3	3	1	1	0.00625879	0.00881597	0	0	0	0	EC7
3	3	1	1	1	1	0	0	0	0	EC8
3	2	0.0430287	0.00790978	0.0295595	0.0158854	0	0	0	0	MH2
3	2	0.00067043	0.00178457	0.000211142	0.022507	2	0	0.25	0	MH2
3	2	0.0187899	1	0.0026517	1	0	0	0	0	MH2
3	2	1	1	1.30152e-05	0.00347935	0	0	0	0	MH4
3	2	1	1	0.011671	0.00204794	0	0	0	0	MH4
3	2	1	1	0.0102354	0.0192186	0	0	0	0	MH4
3	2	0.00160071	0.0128489	5.59738e-05	1	0	0	0	0	MH5
3	2	1	1	0.00101093	0.00443458	0	0	0	0	MH5
3	2	1	1	7.38912e-08	0.0203433	0	0	0	0	MH5
3	2	1	1	2.05201e-05	2.77813e-05	0	0	0	0	MH6
3	2	1	1	0.0112375	0.0244106	0	0	0	0	MH7
3	2	1	1	9.79517e-09	1	0	0	0	0	MH7
3	4	1	1	8.02253e-06	1	0	0	0	0	PHC2
3	1	0.0353815	1	1	1	0	0	0	0	A1
3	1	1	1	0.000218731	0.0017414	0	0	0	0	A1
3	1	1	1	0.0182398	0.0410998	0	0	0	0	A1
3	1	4.32193e-06	0.0147088	9.06493e-05	1	1	0	0.125	0	A2
3	1	2.11707e-06	0.0261969	1.55156e-08	0.00501574	2	0	0.25	0	A2
3	1	0.0422543	1	1	1	0	0	0	0	A2
3	1	1	1	1	1	0	0	0	0	A2
3	1	1	1	0.0305698	1	0	0	0	0	A3
3	1	1	1	0.0035653	0.000132389	0	0	0	0	A3
3	1	1	1	0.0092394	0.00738598	0	0	0	0	A4
3	1	1	1	0.0200395	0.0291672	0	0	0	0	A4
3	1	1	1	1	0.0426994	0	0	0	0	A5
3	1	1	1	0.0455959	1	0	0	0	0	A5
3	1	1	1	3.97213e-11	0.000651546	0	0	0	0	A5
3	1	1	1	1	1	0	0	0	0	A7
3	1	1	1	1	0.0318269	0	0	0	0	A7
3	1	1	1	0.0069928	0.038332	0	0	0	0	A7
3	1	1	1	0.00827057	0.00848428	0	0	0	0	A7
3	1	0.00960551	0.0390454	0.0106857	1	0	0	0	0	A8
3	1	0.000191122	0.00362435	0.000419932	0.000780074	1	0	0.125	0	A8
3	1	1	1	1	1	0	0	0	0	A8
3	1	1	1	0.000111179	0.000108044	0	0	0	0	A8
3	2	1	1	0.00532616	0.0416121	0	0	0	0	AH1
3	2	1	1	1	1	0	0	0	0	AH2
3	2	1	1	1	1	0	0	0	0	AH2
3	2	1	1	0.0164799	0.0265467	0	0	0	0	AH3
3	2	4.71283e-12	0.0031589	1.84297e-09	0.000439	3	0	0.375	0	AH4
3	2	1	1	0.00527518	0.0357676	0	0	0	0	AH4
3	2	1	1	0.0103428	0.000717522	0	0	0	0	AH5
3	2	1	1	5.23971e-05	0.0136067	0	0	0	0	AH7
3	2	1	1	1.36836e-10	0.000429834	0	0	0	0	AH8
3	2	1	1	1	1	0	0	0	0	AH8
3	2	1	1	1.01846e-06	0.000194364	0	0	0	0	AH8
3	3	1	1	0.00817117	0.00250488	0	0	0	0	EC2
3	3	1	1	1	0.0402377	0	0	0	0	EC2
3	3	1	1	0.0120517	0.00142729	0	0	0	0	EC4
3	3	1	1	0.00297016	0.0325275	0	0	0	0	EC5
3	3	1	1	0.00035014	0.000719764	0	0	0	0	EC7
3	2	1	1	0.0152441	0.000165374	0	0	0	0	MH1
3	2	1	1	0.0208227	1	0	0	0	0	MH3
3	2	1	1	0.011804	0.0215824	0	0	0	0	MH3
3	2	1	1	1	1	0	0	0	0	MH3
3	2	0.00414882	0.0291543	0.00204479	0.00273952	0	0	0	0	MH4
3	2	5.17584e-08	0.0360665	6.89074e-10	0.0350567	2	0	0.25	0	MH5
3	2	1	1	0.0163781	0.000507632	0	0	0	0	MH5
3	2	1	1	0.00114335	8.24333e-06	0	0	0	0	MH5
3	2	1	1	1	1	0	0	0	0	MH5
3	2	7.98139e-05	1	2.07575e-07	0.0234143	1	0	0.125	0	MH7
3	2	1	1	0.00383465	0.00736549	0	0	0	0	MH8
3	4	1	1	1	1	0	0	0	0	PHC4
3	4	1	1	0.0146779	1	0	0	0	0	PHC7
3	1	1	1	0.0235445	0.00782954	0	0	0	0	A4
3	1	1	1	0.0436245	1	0	0	0	0	A5
3	1	1	1	0.00434727	0.000386589	0	0	0	0	A6
3	1	1	1	1	1	0	0	0	0	A7
3	1	1	1	0.00713348	0.001829	0	0	0	0	A8
3	1	1	1	0.0395771	0.00384508	0	0	0	0	A8
3	2	1	1	0.000175995	0.00012048	0	0	0	0	AH1
3	2	1	1	0.00048612	1.07208e-05	0	0	0	0	AH2
3	2	1	1	3.69605e-05	0.000110743	0	0	0	0	AH2
3	2	1	1	0.00409212	0.00607807	0	0	0	0	AH3
3	2	1	1	0.00048915	0.00115074	0	0	0	0	AH3
3	2	0.000640244	1	1	1	1	0	0.125	0	AH4
3	2	1	1	1	1	0	0	0	0	AH4
3	2	1	1	1	1	0	0	0	0	AH4
3	2	1	1	3.33193e-11	0.0058218	0	0	0	0	AH4
3	2	1	1	0.0337316	1	0	0	0	0	AH6
3	2	0.0329307	1	1	1	0	0	0	0	AH8
3	2	1	1	4.28723e-05	0.000373799	0	0	0	0	AH8
3	3	1	1	0.00746722	1	0	0	0	0	EC4
3	2	1	1	0.0112808	1	0	0	0	0	MH2
3	2	1	0.00326336	1	1	0	0	0	0	MH4
3	2	0.00747283	1	1	1	0	0	0	0	MH4
3	2	1	1	1	1	0	0	0	0	MH4
3	2	1	1	0.00555216	0.00110867	0	0	0	0	MH4
3	2	1.02157e-12	4.34419e-08	8.49593e-12	9.33657e-05	4	1	0.5	0.111111	MH5
3	2	0.000331988	0.0035327	9.0896e-06	0.00619763	1	0	0.125	0	MH5
3	2	1	1	0.0363253	0.0379759	0	0	0	0	MH6
3	4	1	1	0.00386165	1	0	0	0	0	PHC5
3	1	1	1	0.00976123	1	0	0	0	0	A1
3	1	1	1	0.0273553	0.00207481	0	0	0	0	A2
3	1	1	1	0.000861204	0.00272244	0	0	0	0	A2
3	1	1	1	0.00208891	0.0182852	0	0	0	0	A3
3	1	0.00740467	1	6.17616e-05	0.00428247	0	0	0	0	A3
3	1	1	1	0.0134963	0.0171598	0	0	0	0	A4
3	1	1	1	0.00783012	0.027618	0	0	0	0	A5
3	1	1	1	0.0155353	0.00896582	0	0	0	0	A5
3	1	0.00641926	0.0123203	0.0295098	0.0292525	0	0	0	0	A6
3	1	0.000338587	0.00591311	0.00333965	0.033735	1	0	0.125	0	A6
3	1	4.20046e-07	1	8.29664e-08	0.00018967	1	0	0.125	0	A6
3	1	1	1	0.0138175	1	0	0	0	0	A6
3	1	1.5052e-08	0.00581545	1.38704e-05	1	1	0	0.125	0	A7
3	1	1	0.01051	0.0156151	1	0	0	0	0	A7
3	1	0.0090013	0.0122467	1	1	0	0	0	0	A7
3	1	0.00349957	1	8.28887e-05	1	0	0	0	0	A8
3	2	1	1	0.000549849	0.000146685	0	0	0	0	AH2
3	2	1	1	1	1	0	0	0	0	AH2
3	2	1	1	3.61909e-05	0.0157332	0	0	0	0	AH2
3	2	1	1	4.61047e-07	0.00195143	0	0	0	0	AH3
3	2	1	1	1.62908e-07	0.00465682	0	0	0	0	AH4
3	2	2.50484e-24	1	1.51455e-20	8.09365e-08	1	0	0.125	0	AH4
3	2	1	1	0.00653893	1	0	0	0	0	AH4
3	2	1	1	1	1	0	0	0	0	AH8
3	3	1	1	0.00295166	0.000193934	0	0	0	0	EC4
3	2	3.59875e-18	0.00553358	1.41743e-11	0.0111435	2	0	0.25	0	MH3
3	2	1	1	0.00274968	1	0	0	0	0	MH5
3	2	1	1	0.0325515	0.0140916	0	0	0	0	MH7
3	1	1	1	0.000208577	0.0399372	0	0	0	0	A3
3	1	1	1	0.000296512	0.00669289	0	0	0	0	A4
3	1	1	1	0.00132258	0.00118381	0	0	0	0	A4
3	1	1	1	3.18211e-06	0.000587804	0	0	0	0	A4
3	1	1	1	0.00233944	0.00906676	0	0	0	0	A5
3	1	1	1	0.0203551	0.0316931	0	0	0	0	A5
3	1	1	1	0.000833323	0.00023006	0	0	0	0	A5
3	1	1	1	0.0142184	1	0	0	0	0	A6
3	1	1	1	0.0317424	0.00431798	0	0	0	0	A6
3	1	1	1	1.21722e-05	0.000892242	0	0	0	0	A6
3	1	1	1	0.0378961	0.0190786	0	0	0	0	A7
3	1	1	1	0.0469216	0.0022947	0	0	0	0	A8
3	1	1	1	1	1	0	0	0	0	A8
3	2	1	1	0.0183186	0.0274285	0	0	0	0	AH1
3	2	1	1	0.0144708	0.00784014	0	0	0	0	AH2
3	2	1	1	0.0156226	0.020651	0	0	0	0	AH3
3	2	1	1	1	0.0234792	0	0	0	0	AH4
3	2	1	1	1	1	0	0	0	0	AH6
3	2	1	1	1	1	0	0	0	0	AH8
3	2	1	1	1	1	0	0	0	0	AH8
3	2	1	1	1	1	0	0	0	0	AH8
3	2	1	1	1.74474e-05	0.000272818	0	0	0	0	AH8
3	2	1	1	0.0202523	0.00389936	0	0	0	0	MH2
3	2	1	1	1	1	0	0	0	0	MH4
3	2	0.0172885	1	1	1	0	0	0	0	MH4
3	2	1	1	1	1	0	0	0	0	MH4
3	2	1	1	1	0.0336436	0	0	0	0	MH4
3	2	9.9341e-16	0.0420164	1.84374e-05	1	1	0	0.125	0	MH5
3	2	1	1	1	1	0	0	0	0	MH5
3	2	1	1	0.0272493	1	0	0	0	0	MH5
3	2	1	1	1.44768e-05	0.0213021	0	0	0	0	MH5
3	2	1	1	0.035665	1	0	0	0	0	MH6
3	2	1	1	3.5443e-06	0.000156152	0	0	0	0	MH7
3	1	0.0368428	0.00763516	1	0.0145574	0	0	0	0	A1
3	1	1	1	1	0.0247143	0	0	0	0	A1
3	1	1	1	0.0117116	0.00569579	0	0	0	0	A1
3	1	1	1	0.00941768	0.0140068	0	0	0	0	A4
3	1	0.0108343	0.0416866	1	1	0	0	0	0	A5
3	1	1	0.0345155	1	1	0	0	0	0	A5
3	1	1	1	0.0164575	0.039422	0	0	0	0	A5
3	1	0.0271503	1	1	1	0	0	0	0	A6
3	1	9.02978e-09	1	8.13324e-07	0.0461481	1	0	0.125	0	A6
3	1	1	1	0.0166961	1	0	0	0	0	A6
3	1	1	1	0.00192514	0.0300715	0	0	0	0	A6
3	1	1	1	0.0364859	0.0212411	0	0	0	0	A6
3	1	1	0.00418301	1	1	0	0	0	0	A7
3	1	0.000862533	1	0.0259134	1	1	0	0.125	0	A7
3	1	5.01815e-10	1	1.98872e-07	0.0484236	1	0	0.125	0	A7
3	1	1	1	0.03776	0.0377255	0	0	0	0	A7
3	1	1	1	1	1	0	0	0	0	A8
3	1	1	1	1	0.00291918	0	0	0	0	A8
3	1	1	1	0.0233033	0.0132003	0	0	0	0	A8
3	1	0.0188996	0.00489897	0.00106236	0.00241199	0	0	0	0	A8
3	1	0.000350778	0.0168696	0.0495623	0.0407077	1	0	0.125	0	A8
3	1	1	1	1	1	0	0	0	0	A8
3	2	1	1	1	1	0	0	0	0	AH2
3	2	1	1	0.00810314	0.0286444	0	0	0	0	AH3
3	2	1	1	1	1	0	0	0	0	AH5
3	2	1	1	1	1	0	0	0	0	AH5
3	2	1	1	0.0014175	1	0	0	0	0	AH8
3	2	1	1	1	0.0403623	0	0	0	0	AH8
3	2	0.000802249	0.0100176	0.0022424	1	1	0	0.125	0	MH3
3	2	1	1	0.0107404	0.00255707	0	0	0	0	MH3
3	2	1	1	0.00127434	1	0	0	0	0	MH5
4	1	1.17405e-05	0.000118322	1	1	1	1	0.125	0.111111	A1
4	1	0.00224984	0.00882577	0.00126042	0.00677997	0	0	0	0	A1
4	1	0.0189745	0.00187002	0.00185908	0.007212	0	0	0	0	A1
4	1	1	1	0.0102198	0.00155485	0	0	0	0	A1
4	1	1	1	1	0.0461942	0	0	0	0	A2
4	1	1	1	0.00175431	0.0241493	0	0	0	0	A3
4	1	1	1	0.00384418	0.00234599	0	0	0	0	A3
4	1	1	1	1	1	0	0	0	0	A5
4	1	1	1	0.00622403	0.00589894	0	0	0	0	A5
4	1	1	1	3.69946e-05	8.95227e-07	0	0	0	0	A5
4	2	1	1	0.0181734	0.0117485	0	0	0	0	AH1
4	2	1	1	1	1	0	0	0	0	AH3
4	2	1	1	0.00137025	0.0119752	0	0	0	0	AH3
4	2	1	1	0.00527344	0.0121919	0	0	0	0	AH3
4	2	1	1	1	1	0	0	0	0	AH4
4	2	1	1	1	1	0	0	0	0	AH4
4	2	0.0417645	0.0383264	0.0237506	0.0373404	0	0	0	0	AH4
4	2	1	1	0.0121762	0.000530768	0	0	0	0	AH4
4	2	0.0142364	0.000785587	0.0205064	0.0167528	0	1	0	0.111111	AH7
4	2	1	1	1	1	0	0	0	0	AH7
4	2	1	1	1	1	0	0	0	0	AH7
4	2	1	1	1	1	0	0	0	0	AH7
4	2	1	1	1	1	0	0	0	0	AH8
4	2	0.00205939	0.00634425	0.0112997	0.0138027	0	0	0	0	AH8
4	2	1	0.0237531	1	0.0287926	0	0	0	0	AH8
4	2	1	1	1	1	0	0	0	0	AH8
4	3	1	1	0.0178567	0.0280706	0	0	0	0	EC1
4	3	1	1	1	0.0272063	0	0	0	0	EC1
4	3	1	1	1	1	0	0	0	0	EC3
4	3	1	1	1	1	0	0	0	0	EC3
4	2	1	1	0.00799068	1	0	0	0	0	MH2
4	2	1	1	0.00422432	0.00236453	0	0	0	0	MH2
4	2	1	1	1	1	0	0	0	0	MH3
4	2	1	0.0379959	1	1	0	0	0	0	MH3
4	2	1	0.0175878	1	1	0	0	0	0	MH3
4	2	1	1	0.041147	0.0125006	0	0	0	0	MH3
4	2	0.0212479	0.0029827	1	1	0	0	0	0	MH4
4	2	0.0051726	0.0070174	0.0131828	0.010269	0	0	0	0	MH4
4	2	1	1	1	1	0	0	0	0	MH4
4	2	1	1	1	1	0	0	0	0	MH5
4	2	1	1	0.000411151	0.000113658	0	0	0	0	MH5
4	2	1	1	0.0278424	0.00819063	0	0	0	0	MH5
4	2	1	1	1	1	0	0	0	0	MH6
4	2	1	1	1	1	0	0	0	0	MH8
4	2	0.000201576	0.00105353	1	0.0340275	1	0	0.125	0	MH8
4	2	1	1	0.0478744	1	0	0	0	0	MH8
4	2	1	1	0.00490168	0.0208746	0	0	0	0	MH8
4	4	1	0.0373158	1	0.0240453	0	0	0	0	PHC4
4	4	1	1	1	1	0	0	0	0	PHC4
4	4	1	1	0.00400298	0.00586116	0	0	0	0	PHC4
4	4	1	1	0.000262034	2.02992e-05	0	0	0	0	PHC4
4	1	1	1	1	1	0	0	0	0	A1
4	1	1	1	1	1	0	0	0	0	A1
4	1	1	1	1	1	0	0	0	0	A1
4	1	1	1	1	1	0	0	0	0	A3
4	1	1	1	1	1	0	0	0	0	A5
4	1	1	1	0.000942853	0.00233197	0	0	0	0	A5
4	1	1	1	0.00414747	0.0190079	0	0	0	0	A6
4	1	1	1	8.72629e-07	2.36246e-11	0	0	0	0	A6
4	1	1	1	0.0233351	0.0280788	0	0	0	0	A8
4	2	1	1	1	1	0	0	0	0	AH2
4	2	1	1	0.0180134	1.00642e-05	0	0	0	0	AH7
4	2	1	1	1	1	0	0	0	0	AH8
4	2	1	1	0.000409153	1	0	0	0	0	AH8
4	2	1	1	1	1	0	0	0	0	AH8
4	3	1	1	1	0.0292381	0	0	0	0	EC2
4	3	1	1	0.029498	0.0179425	0	0	0	0	EC3
4	3	1	1	1	1	0	0	0	0	EC3
4	3	1	1	0.0341241	1	0	0	0	0	EC4
4	3	1	1	0.00470235	0.00181026	0	0	0	0	EC4
4	3	1	1	3.20298e-05	2.19452e-05	0	0	0	0	EC4
4	3	1	1	0.0130119	0.00657579	0	0	0	0	EC5
4	3	1	1	1	1	0	0	0	0	EC5
4	3	1	1	1	1	0	0	0	0	EC5
4	3	1	1	1	1	0	0	0	0	EC6
4	3	1	1	0.0222758	0.00643498	0	0	0	0	EC6
4	3	1	1	0.0343003	1	0	0	0	0	EC8
4	3	1	1	0.0129498	1	0	0	0	0	EC8
4	2	1	1	1	1	0	0	0	0	MH3
4	2	0.00196565	0.00305362	0.000655414	0.0238481	0	0	0	0	MH3
4	2	0.0334549	0.00915579	1	1	0	0	0	0	MH3
4	2	1	1	0.00166307	0.0118336	0	0	0	0	MH3
4	2	1	0.014429	1	1	0	0	0	0	MH5
4	2	1	1	1	1	0	0	0	0	MH5
4	4	1	1	1	0.0496766	0	0	0	0	PHC1
4	4	1	1	0.00463574	0.0213808	0	0	0	0	PHC4
4	1	1	1	6.50271e-05	0.00020648	0	0	0	0	A1
4	1	1	1	0.00897508	0.0203637	0	0	0	0	A1
4	1	1	1	0.00895629	7.87592e-05	0	0	0	0	A1
4	1	1	1	1	1	0	0	0	0	A3
4	1	1	1	6.14095e-05	0.000221915	0	0	0	0	A3
4	1	1	1	0.0281794	0.0206841	0	0	0	0	A4
4	1	1	1	0.0358157	0.0131814	0	0	0	0	A5
4	1	1	1	1	1	0	0	0	0	A5
4	1	1	1	1	1	0	0	0	0	A5
4	1	1	1	1	1	0	0	0	0	A5
4	1	1	1	3.208e-17	4.1569e-06	0	0	0	0	A6
4	2	1	1	1	0.0276952	0	0	0	0	AH7
4	2	1	1	1	1	0	0	0	0	AH7
4	2	1	1	1	1	0	0	0	0	AH8
4	2	1	1	1	1	0	0	0	0	AH8
4	3	1	0.0357213	1	1	0	0	0	0	EC1
4	3	1	0.0435206	1	0.0310622	0	0	0	0	EC1
4	3	1	1	1	0.0368248	0	0	0	0	EC3
4	3	1	1	0.0054649	0.00403356	0	0	0	0	EC3
4	4	1	1	0.0358876	0.000634896	0	0	0	0	PHC1
4	4	1	1	1	0.00187953	0	0	0	0	PHC1
4	1	1	0.00292196	1	1	0	0	0	0	A3
4	1	0.0210102	1	1	1	0	0	0	0	A3
4	1	1	1	0.00105559	0.000137218	0	0	0	0	A4
4	1	1	1	1	1	0	0	0	0	A5
4	1	1	1	0.0298008	0.000654917	0	0	0	0	A5
4	1	1	1	1	1	0	0	0	0	A6
4	1	1	1	0.00228048	0.0334992	0	0	0	0	A6
4	1	1	1	1	1	0	0	0	0	A6
4	2	1	1	0.00115267	0.00527026	0	0	0	0	AH1
4	2	1	1	0.0346335	0.0325256	0	0	0	0	AH2
4	2	1	1	0.0480555	0.0199741	0	0	0	0	AH7
4	2	1	1	0.000373478	0.00177907	0	0	0	0	AH8
4	2	1	1	0.00216418	0.00754787	0	0	0	0	AH8
4	3	0.0174764	1	1	1	0	0	0	0	EC1
4	3	1	1	1	1	0	0	0	0	EC1
4	3	1	1	1	1	0	0	0	0	EC1
4	3	1	1	1	1	0	0	0	0	EC2
4	3	1	1	1	0.0368309	0	0	0	0	EC3
4	3	1	1	1	1	0	0	0	0	EC3
4	3	1	1	1	1	0	0	0	0	EC3
4	3	1	1	1	1	0	0	0	0	EC4
4	3	1	0.0345394	1	0.0142769	0	0	0	0	EC4
4	3	1	1	0.00377848	0.0113044	0	0	0	0	EC4
4	3	1	1	1	1	0	0	0	0	EC4
4	3	1	1	0.00249753	1	0	0	0	0	EC5
4	3	1	1	1	1	0	0	0	0	EC5
4	3	0.00061395	0.0177521	0.00232639	0.0126065	1	0	0.166667	0	EC6
4	3	1	1	0.00321894	0.0148423	0	0	0	0	EC6
4	3	1	1	1	1	0	0	0	0	EC7
4	3	0.0205374	1	1	1	0	0	0	0	EC8
4	3	1	1	0.00278697	0.000863382	0	0	0	0	EC8
4	2	1	1	0.00757996	1.44434e-06	0	0	0	0	MH2
4	2	1	1	1	1	0	0	0	0	MH3
4	2	1	1	1	0.0178516	0	0	0	0	MH3
4	2	1	1	0.0374438	0.0459322	0	0	0	0	MH3
4	2	1	1	1	1	0	0	0	0	MH4
4	2	1	1	1	1	0	0	0	0	MH5
4	2	1	1	1	1	0	0	0	0	MH5
4	2	1	1	1	1	0	0	0	0	MH5
4	2	1	1	0.0300369	1	0	0	0	0	MH5
4	4	1	1	0.0053631	0.00793278	0	0	0	0	PHC1
4	4	1	1	2.26833e-10	1.14416e-06	0	0	0	0	PHC2
4	4	1	1	0.0179462	0.0163103	0	0	0	0	PHC5
4	4	0.0307584	0.0428539	1	1	0	0	0	0	PHC7
4	4	1	1	1	1	0	0	0	0	PHC7
4	4	1	1	1	1	0	0	0	0	PHC7
4	1	1	1	1	1	0	0	0	0	A2
4	1	1	1	1	1	0	0	0	0	A5
4	1	1	1	0.0392305	0.0178426	0	0	0	0	A5
4	1	1	1	1	0.0120613	0	0	0	0	A5
4	1	1	1	0.0338619	1	0	0	0	0	A6
4	2	1	1	0.00167475	0.0111887	0	0	0	0	AH2
4	2	1	1	0.00142807	0.00766665	0	0	0	0	AH2
4	2	1	1	1	0.0102914	0	0	0	0	AH3
4	3	1	1	1	1	0	0	0	0	EC1
4	3	1	1	0.041702	0.00215208	0	0	0	0	EC1
4	3	1	1	0.0426832	0.0107278	0	0	0	0	EC1
4	3	1	1	1	1	0	0	0	0	EC2
4	3	1	1	0.0291414	1	0	0	0	0	EC3
4	3	1	1	1	1	0	0	0	0	EC4
4	3	1	1	1	0.000799147	0	0	0	0	EC5
4	3	1	1	1	1	0	0	0	0	EC5
4	3	1	1	1	1	0	0	0	0	EC5
4	3	1	1	1	1	0	0	0	0	EC6
4	2	1	1	0.00462138	0.00170416	0	0	0	0	MH3
4	2	1	1	1	1	0	0	0	0	MH3
4	2	1	1	1	1	0	0	0	0	MH3
4	2	1	1	0.00913918	0.0105787	0	0	0	0	MH3
4	2	1	1	0.00548956	0.00268878	0	0	0	0	MH4
4	2	0.0168447	0.0223046	0.00708424	0.00651178	0	0	0	0	MH5
4	2	1	0.000413297	0.0341501	0.0250412	0	1	0	0.111111	MH5
4	2	1	1	1	0.0239811	0	0	0	0	MH5
5	1	4.47227e-09	8.11172e-09	5.80686e-07	4.96633e-05	6	8	0.857143	0.888889	A1
5	1	0.00381749	0.00445416	5.13896e-06	3.18613e-05	0	0	0	0	A1
5	1	0.00283005	0.00150904	3.32818e-06	0.000876952	0	0	0	0	A1
5	1	1	1	5.18622e-07	8.9926e-06	0	0	0	0	A1
5	1	1	1	1	1	0	0	0	0	A2
5	1	1	1	1	1	0	0	0	0	A2
5	1	1	1	1	0.0357532	0	0	0	0	A2
5	1	1	1	1	1	0	0	0	0	A3
5	1	1.88005e-08	0.00104205	1.82537e-07	1.13224e-08	1	0	0.142857	0	A3
5	1	1	1	1	1	0	0	0	0	A3
5	1	1	1	1	1	0	0	0	0	A3
5	1	1	4.22878e-05	1	1	0	1	0	0.111111	A4
5	1	1	1	1	1	0	0	0	0	A4
5	1	1	1	0.0104518	0.00235253	0	0	0	0	A4
5	1	1	1	0.0235455	0.0218614	0	0	0	0	A5
5	1	3.72029e-15	1	8.41723e-24	0.000184872	1	0	0.142857	0	A6
5	1	1	0.00539717	1	1	0	0	0	0	A6
5	1	0.0495387	1	0.000155456	0.0125102	0	0	0	0	A6
5	1	1	1	1	1	0	0	0	0	A7
5	1	1	0.0227057	1	1	0	0	0	0	A7
5	1	1	1	1	1	0	0	0	0	A7
5	1	1	1	0.00383338	1	0	0	0	0	A7
5	1	1	0.00468272	0.00631061	0.0070114	0	0	0	0	A8
5	1	1	1	0.0364277	0.0170876	0	0	0	0	A8
5	1	1	1	0.000143579	0.000201392	0	0	0	0	A8
5	2	1	1	0.0057692	2.82844e-07	0	0	0	0	AH4
5	2	1	1	0.00125797	3.15032e-05	0	0	0	0	AH5
5	2	1	1	0.0320115	1.06324e-05	0	0	0	0	AH7
5	2	1	1	1	0.0135518	0	0	0	0	AH8
5	3	1	1	0.00475525	1.40441e-06	0	0	0	0	EC5
5	2	1	1	1	1	0	0	0	0	MH1
5	2	1	1	1.93085e-05	1.74628e-05	0	0	0	0	MH1
5	2	1	1	1	1	0	0	0	0	MH1
5	2	1	1	0.0489572	1	0	0	0	0	MH2
5	2	1	1	1	0.00153232	0	0	0	0	MH2
5	2	0.00013462	0.00257217	0.04901	0.0325788	1	0	0.142857	0	MH3
5	2	1	0.00535537	1	1	0	0	0	0	MH3
5	2	1	1	0.0367181	1	0	0	0	0	MH3
5	2	1	1	0.00928325	0.0308265	0	0	0	0	MH4
5	2	1	1	1	1	0	0	0	0	MH4
5	2	1	1	1	1	0	0	0	0	MH4
5	2	1	1	1	1	0	0	0	0	MH5
5	2	1	0.0410228	1	1	0	0	0	0	MH6
5	2	1	1	1	1	0	0	0	0	MH6
5	2	1	1	0.021651	0.0277834	0	0	0	0	MH6
5	2	1	1	0.0323727	0.00912204	0	0	0	0	MH6
5	2	1	1	1	1	0	0	0	0	MH7
5	2	1	1	1	1	0	0	0	0	MH7
5	2	1	1	1	0.00782736	0	0	0	0	MH7
5	2	0.0209716	1	1	1	0	0	0	0	MH8
5	2	1	1	1	1	0	0	0	0	MH8
5	4	1	1	1	1	0	0	0	0	PHC1
5	4	1	1	0.00086066	0.00011014	0	0	0	0	PHC1
5	4	1	1	1	1	0	0	0	0	PHC1
5	4	1	1	1	1	0	0	0	0	PHC2
5	4	0.000484867	0.0214393	2.3139e-08	0.000161659	1	0	0.142857	0	PHC3
5	4	1	1	1	1	0	0	0	0	PHC3
5	4	1	1	1	1	0	0	0	0	PHC4
5	4	0.00142793	0.000395289	3.01239e-07	2.15419e-06	0	1	0	0.111111	PHC4
5	4	1	1	0.0118499	0.0196037	0	0	0	0	PHC5
5	4	1	1	0.00104227	0.00153598	0	0	0	0	PHC6
5	4	1	1	1	0.0467207	0	0	0	0	PHC6
5	4	1	1	0.0166525	1	0	0	0	0	PHC6
5	4	1	1	1	1	0	0	0	0	PHC7
5	4	1	0.0106917	0.000106965	5.87663e-07	0	0	0	0	PHC8
5	1	1	1	1	1	0	0	0	0	A1
5	1	1	1	5.15617e-05	0.000316958	0	0	0	0	A1
5	1	1	1	1	1	0	0	0	0	A2
5	1	1	1	1	1	0	0	0	0	A2
5	1	0.0417761	1	1	1	0	0	0	0	A3
5	1	1	1	1	1	0	0	0	0	A3
5	1	1	1	0.00209475	0.0126575	0	0	0	0	A3
5	1	1	1	1	1	0	0	0	0	A3
5	1	1	1	1	1	0	0	0	0	A4
5	1	1	1	1	1	0	0	0	0	A4
5	1	1	1	0.0124061	0.0126923	0	0	0	0	A5
5	1	0.0354206	0.0363123	0.0325111	1	0	0	0	0	A5
5	1	1	1	1	1	0	0	0	0	A5
5	1	1	1	1	0.0199473	0	0	0	0	A6
5	1	1	1	1	1	0	0	0	0	A6
5	1	1	1	1	0.0200187	0	0	0	0	A6
5	1	1	1	0.0313697	0.0217191	0	0	0	0	A7
5	1	1	0.0288291	1	1	0	0	0	0	A8
5	1	1	1	0.00100335	0.0399759	0	0	0	0	A8
5	1	1	1	0.0269259	0.0304007	0	0	0	0	A8
5	1	1	1	1	1	0	0	0	0	A8
5	3	1	1	0.000366641	0.00106194	0	0	0	0	EC6
5	3	1	1	1	0.00110376	0	0	0	0	EC8
5	2	0.0254903	0.00796393	0.0143413	0.0151463	0	0	0	0	MH1
5	2	1	1	0.0191985	1	0	0	0	0	MH1
5	2	1	1	1	0.0330315	0	0	0	0	MH2
5	2	4.80802e-07	0.00486013	0.0198438	1	2	0	0.285714	0	MH3
5	2	1	0.0103247	1	1	0	0	0	0	MH5
5	2	1	1	0.0112291	0.000690234	0	0	0	0	MH5
5	2	1	0.0350776	1	1	0	0	0	0	MH5
5	2	1	1	1	1	0	0	0	0	MH5
5	2	1	1	1	1	0	0	0	0	MH6
5	2	1	1	0.00240939	0.00307387	0	0	0	0	MH6
5	2	1	1	1	0.0431832	0	0	0	0	MH7
5	2	1	1	1	1	0	0	0	0	MH7
5	2	1	1	1	0.0173701	0	0	0	0	MH7
5	2	0.0119399	1	0.0319266	1	0	0	0	0	MH8
5	2	1	1	1	1	0	0	0	0	MH8
5	2	1	1	0.0377229	0.000911178	0	0	0	0	MH8
5	4	1	1	0.0104872	0.00288973	0	0	0	0	PHC1
5	4	1	1	1	1	0	0	0	0	PHC2
5	4	1	1	0.000859093	0.000498847	0	0	0	0	PHC2
5	4	1	1	1	1	0	0	0	0	PHC3
5	4	1	1	0.00594372	0.000553475	0	0	0	0	PHC4
5	4	1	1	0.00271339	0.00199982	0	0	0	0	PHC5
5	4	1	5.10666e-05	1	0.0422462	0	2	0	0.222222	PHC6
5	4	2.79898e-06	1.44696e-05	1.80268e-05	0.000294365	1	3	0.142857	0.333333	PHC7
5	4	1	0.0313034	0.0127286	0.00423689	0	0	0	0	PHC7
5	4	0.0020784	0.0107118	0.0440372	0.0165704	0	0	0	0	PHC7
5	4	1	1	0.00266009	0.00594475	0	0	0	0	PHC8
5	1	0.00566533	1	0.00955747	1	0	0	0	0	A1
5	1	0.00947827	1	1	1	0	0	0	0	A1
5	1	1	1	0.00351319	0.00659256	0	0	0	0	A1
5	1	1	1	0.00571479	0.00202483	0	0	0	0	A1
5	1	1	1	1	1	0	0	0	0	A1
5	1	0.0114842	1	1	1	0	0	0	0	A6
5	1	1	1	0.00776937	1	0	0	0	0	A6
5	1	0.0292962	1	2.76246e-06	0.0188988	0	0	0	0	A6
5	1	1	1	0.0206914	0.00105369	0	0	0	0	A7
5	1	1	1	0.00169604	0.00602447	0	0	0	0	A7
5	1	1	1	1	0.0162486	0	0	0	0	A7
5	1	1	0.0133879	1	0.039294	0	0	0	0	A8
5	1	1	1	0.0151154	0.00630722	0	0	0	0	A8
5	1	1	1	0.00288051	0.0110166	0	0	0	0	A8
5	1	1	1	1	1	0	0	0	0	A8
5	2	1	1	0.00148862	0.00151875	0	0	0	0	AH2
5	2	1	1	0.0106565	0.0117162	0	0	0	0	AH2
5	2	1	1	0.000830922	0.00153527	0	0	0	0	AH5
5	2	0.00981061	0.0215627	1	1	0	0	0	0	MH1
5	2	1	0.0187381	1	1	0	0	0	0	MH1
5	2	1	0.0357701	0.00419042	0.0440719	0	0	0	0	MH1
5	2	1	1	0.00192426	1	0	0	0	0	MH1
5	2	1	1	0.0164315	0.000618171	0	0	0	0	MH1
5	2	1	0.010676	1	0.00746889	0	0	0	0	MH2
5	2	1	1	0.000908377	0.00249783	0	0	0	0	MH2
5	2	0.0105526	0.0161092	1	1	0	0	0	0	MH4
5	2	0.000993417	8.30225e-06	0.000251164	0.00188057	1	1	0.2	0.111111	MH4
5	2	1	1	0.0174951	0.00444959	0	0	0	0	MH4
5	2	1	1	0.0347131	1	0	0	0	0	MH4
5	2	1	1	0.00234437	0.00640924	0	0	0	0	MH4
5	2	2.0459e-05	0.000945422	0.000436985	0.00201967	1	1	0.2	0.111111	MH6
5	2	1	1	0.00518386	0.0340762	0	0	0	0	MH6
5	2	1	1	0.000125634	9.45094e-05	0	0	0	0	MH6
5	2	0.00944146	1	1	1	0	0	0	0	MH6
5	2	1	0.00688112	1	1	0	0	0	0	MH7
5	2	1	1	1	1	0	0	0	0	MH7
5	2	1	1	1	1	0	0	0	0	MH7
5	2	1	1	0.0320837	1	0	0	0	0	MH7
5	2	0.0261569	0.0283408	1	1	0	0	0	0	MH8
5	2	1	1	0.00433406	1	0	0	0	0	MH8
5	2	1	1	1	1	0	0	0	0	MH8
5	2	1	1	0.00469576	0.00352346	0	0	0	0	MH8
5	4	0.000139932	0.00729005	0.000123937	0.00218299	1	0	0.2	0	PHC1
5	4	1.49014e-05	1.83721e-07	8.03986e-06	6.62779e-05	5	4	1	0.444444	PHC1
5	4	1	1	0.00140601	1	0	0	0	0	PHC2
5	4	1	1	0.0159548	1	0	0	0	0	PHC3
5	4	1	1	0.00404114	1	0	0	0	0	PHC3
5	4	1	1	1.90682e-06	1.93254e-05	0	0	0	0	PHC4
5	4	1	1	0.00215756	0.0407332	0	0	0	0	PHC4
5	4	1	0.0095871	0.020762	0.017081	0	0	0	0	PHC5
5	4	1	0.00416168	0.00024555	1.84223e-05	0	0	0	0	PHC5
5	4	1.69581e-05	0.000459695	6.04681e-05	0.0126064	1	1	0.2	0.111111	PHC5
5	4	1	1	1	1	0	0	0	0	PHC6
5	4	1	1	1	1	0	0	0	0	PHC6
5	4	1	1	0.000202289	0.00314169	0	0	0	0	PHC6
5	4	1	1	1	1	0	0	0	0	PHC6
5	4	0.000561993	0.0224991	1	0.0029307	1	0	0.2	0	PHC7
5	4	1	1	1	0.0313116	0	0	0	0	PHC7
5	4	1	1	0.00544549	0.00332206	0	0	0	0	PHC7
5	4	0.000164238	0.000877556	0.000373103	0.00244562	1	1	0.2	0.111111	PHC8
5	4	1	1	0.0309313	0.020146	0	0	0	0	PHC8
5	1	1	1	0.00160825	0.00739522	0	0	0	0	A1
5	1	1	0.0247264	1.25455e-05	7.34233e-05	0	0	0	0	A1
5	1	1	1	1	0.00495535	0	0	0	0	A1
5	1	1	1	1	1	0	0	0	0	A2
5	1	1	1	0.0443139	0.00108774	0	0	0	0	A2
5	1	1	0.0207805	1	0.0192657	0	0	0	0	A3
5	1	1	1	0.00439399	1	0	0	0	0	A3
5	1	1	1	4.52872e-06	0.000423266	0	0	0	0	A3
5	1	1	1	1	1	0	0	0	0	A3
5	1	1	1	0.0243833	0.00362723	0	0	0	0	A3
5	1	1	1	0.0354243	0.00517433	0	0	0	0	A3
5	1	1	1	7.18756e-05	0.027022	0	0	0	0	A4
5	1	1	1	0.0493469	0.0164475	0	0	0	0	A4
5	1	1	1	1	1	0	0	0	0	A5
5	1	1.26403e-05	1	1.57408e-13	0.0185378	1	0	0.2	0	A5
5	1	1	1	0.000486799	2.29957e-06	0	0	0	0	A5
5	1	1	1	1	1	0	0	0	0	A6
5	1	1	1	0.036327	1	0	0	0	0	A6
5	1	1	1	1	1	0	0	0	0	A6
5	1	1	1	0.000617154	0.00097155	0	0	0	0	A6
5	1	1	1	1	1	0	0	0	0	A6
5	1	1	1	1	1	0	0	0	0	A7
5	1	1	1	0.00787146	0.0234255	0	0	0	0	A8
5	1	1	1	0.0305502	1	0	0	0	0	A8
5	1	1	1	0.00621403	0.00631558	0	0	0	0	A8
5	1	1	1	0.0081907	0.0466236	0	0	0	0	A8
5	1	1	1	1	0.0319308	0	0	0	0	A8
5	3	1	1	0.00920164	0.000237094	0	0	0	0	EC1
5	3	1	1	1	0.00233855	0	0	0	0	EC6
5	3	1	1	0.0016016	0.000919789	0	0	0	0	EC8
5	2	1	1	0.00485865	0.0108601	0	0	0	0	MH4
5	2	1	1	0.000415919	0.00638618	0	0	0	0	MH6
5	2	1	1	0.000708023	1	0	0	0	0	MH6
5	2	1	1	2.32741e-05	0.000586341	0	0	0	0	MH7
5	2	1	1	0.030973	0.0123781	0	0	0	0	MH7
5	4	1	1	1	1	0	0	0	0	PHC2
5	4	1	1	1.123e-11	0.000204789	0	0	0	0	PHC2
5	4	1	1	1	0.00674719	0	0	0	0	PHC3
5	4	1	1	1	1	0	0	0	0	PHC3
5	4	1	1	1.58635e-06	0.000422951	0	0	0	0	PHC4
5	4	1	1	4.56399e-07	0.000313026	0	0	0	0	PHC4
5	4	6.14554e-10	0.0477248	1.12825e-14	0.00323512	1	0	0.2	0	PHC5
5	4	7.25336e-05	1	7.03734e-13	0.000393467	1	0	0.2	0	PHC5
5	4	1	1	0.036366	1	0	0	0	0	PHC6
5	4	1	0.00674129	0.000284211	1	0	0	0	0	PHC7
5	4	1	1	1	0.00451318	0	0	0	0	PHC8
5	4	1	1	3.28817e-08	6.43617e-08	0	0	0	0	PHC8
6	1	1	0.000141775	1	1	0	1	0	0.111111	A1
6	1	1	1	1	1	0	0	0	0	A1
6	1	1	1	0.0145176	1	0	0	0	0	A1
6	1	1	1	1	1	0	0	0	0	A1
6	1	0.00627691	0.0221333	0.0237373	1	0	0	0	0	A2
6	1	1	1	1	1	0	0	0	0	A2
6	1	1	1	1	1	0	0	0	0	A2
6	1	1	1	1	1	0	0	0	0	A2
6	1	1	0.0478811	1	1	0	0	0	0	A3
6	1	1	1	1	1	0	0	0	0	A4
6	1	0.0118002	0.0344428	0.0321296	0.0301496	0	0	0	0	A5
6	1	1	0.00160779	1	0.0108544	0	0	0	0	A5
6	1	1	1	1	1	0	0	0	0	A5
6	1	1	1	1	1	0	0	0	0	A6
6	1	1	1	0.00996915	0.00804606	0	0	0	0	A6
6	1	1	1	1	1	0	0	0	0	A7
6	1	1	1	0.0226737	0.00578108	0	0	0	0	A7
6	1	1	1	0.00288356	0.00850814	0	0	0	0	A8
6	2	1	1	0.000172584	5.68874e-06	0	0	0	0	AH4
6	3	1	1	1	0.034156	0	0	0	0	EC1
6	3	1	1	0.00511291	0.00997812	0	0	0	0	EC1
6	3	1	1	2.58409e-09	2.52375e-05	0	0	0	0	EC1
6	3	0.0299131	1	1	1	0	0	0	0	EC2
6	3	1	1	0.00299698	0.0450652	0	0	0	0	EC2
6	3	1	1	1	1	0	0	0	0	EC3
6	3	1	1	4.84953e-05	0.000602201	0	0	0	0	EC3
6	3	0.0233124	1	0.0377072	0.0343485	0	0	0	0	EC4
6	3	1	1	1	1	0	0	0	0	EC4
6	3	6.27737e-07	1	5.88349e-11	0.00112431	1	0	0.142857	0	EC4
6	3	0.00082945	1	0.0213395	1	1	0	0.142857	0	EC5
6	3	0.00170147	1	0.0353436	1	0	0	0	0	EC6
6	3	1	1	0.00500163	0.0185085	0	0	0	0	EC6
6	3	1	1	0.016575	0.016672	0	0	0	0	EC6
6	3	1	0.0368366	1	1	0	0	0	0	EC7
6	3	1	1	0.000128274	0.0015069	0	0	0	0	EC7
6	3	1	1	1	1	0	0	0	0	EC7
6	3	1	1	1	1	0	0	0	0	EC8
6	3	1	1	1	1	0	0	0	0	EC8
6	3	1	1	0.019768	1	0	0	0	0	EC8
6	4	1	1	0.0415972	1	0	0	0	0	PHC5
6	1	0.0115124	0.03127	0.00477662	0.00498841	0	0	0	0	A1
6	1	0.0390539	1	0.0234332	0.00991616	0	0	0	0	A2
6	1	0.00404514	1	0.00075342	1	0	0	0	0	A2
6	1	1	1	2.12875e-05	0.0015675	0	0	0	0	A2
6	1	1	1	0.0239565	0.00522982	0	0	0	0	A2
6	1	1	1	1	1	0	0	0	0	A3
6	1	1	1	0.00511745	0.00547661	0	0	0	0	A3
6	1	1	1	3.67335e-05	1.12213e-06	0	0	0	0	A4
6	1	0.000114006	0.0472428	8.65864e-05	7.85401e-05	1	0	0.142857	0	A5
6	1	1	1	2.76063e-05	0.000476426	0	0	0	0	A5
6	1	1	0.0379874	1	1	0	0	0	0	A6
6	1	0.0263536	1	1	1	0	0	0	0	A6
6	1	1	1	1	0.0389586	0	0	0	0	A6
6	1	2.65863e-12	1	2.252e-24	1.65104e-09	1	0	0.142857	0	A6
6	1	1	1	1	1	0	0	0	0	A7
6	1	3.34859e-06	0.00957212	5.50835e-05	0.0033953	2	0	0.285714	0	A8
6	2	1	1	1	1	0	0	0	0	AH1
6	2	1	1	0.00148312	0.0132974	0	0	0	0	AH1
6	2	1	1	0.00170205	0.0164174	0	0	0	0	AH1
6	2	1	1	0.0018172	0.0190282	0	0	0	0	AH2
6	2	1	1	0.0165277	0.000520677	0	0	0	0	AH2
6	2	1	1	0.000612085	0.024021	0	0	0	0	AH2
6	2	1	1	1	1	0	0	0	0	AH4
6	2	1	1	0.000227483	0.00428512	0	0	0	0	AH4
6	2	1	1	1	1	0	0	0	0	AH4
6	2	1	1	0.0285109	1	0	0	0	0	AH4
6	2	1	0.0173614	1	1	0	0	0	0	AH5
6	2	1	1	0.00621806	0.000980044	0	0	0	0	AH5
6	2	1	1	1	1	0	0	0	0	AH5
6	2	1	1	0.0263832	0.0106404	0	0	0	0	AH5
6	2	1	1	0.0241963	0.00216363	0	0	0	0	AH6
6	2	1	0.0128313	0.0435579	0.00211931	0	0	0	0	AH7
6	2	1	1	0.012638	0.0319246	0	0	0	0	AH7
6	2	1	1	0.0393522	0.0433193	0	0	0	0	AH7
6	2	1	1	0.0321189	0.00391825	0	0	0	0	AH8
6	2	1	1	0.000312912	0.00060455	0	0	0	0	AH8
6	2	1	1	8.56564e-05	1.09541e-05	0	0	0	0	AH8
6	2	1	1	0.00878731	0.00036024	0	0	0	0	AH8
6	3	1	1	0.000545877	0.00333411	0	0	0	0	EC1
6	3	1	1	0.00243099	0.00299687	0	0	0	0	EC3
6	3	1	1	0.0181628	0.00119063	0	0	0	0	EC3
6	3	1	1	0.00222262	1	0	0	0	0	EC5
6	3	1	1	0.0350396	0.018587	0	0	0	0	EC5
6	3	1	1	0.0147887	0.0251719	0	0	0	0	EC5
6	3	1	1	1	1	0	0	0	0	EC6
6	3	1	1	1	1	0	0	0	0	EC7
6	3	1	1	0.0243096	0.00134039	0	0	0	0	EC7
6	2	1	1	0.00480559	0.000596321	0	0	0	0	MH2
6	2	1	1	1	1	0	0	0	0	MH5
6	2	1	1	1.92448e-05	8.79878e-06	0	0	0	0	MH7
6	2	1	1	0.00346516	0.0460465	0	0	0	0	MH7
6	2	1	1	0.0112835	0.00956628	0	0	0	0	MH8
6	4	1	1	1	1	0	0	0	0	PHC2
6	4	1	1	1	0.00144676	0	0	0	0	PHC2
6	4	1	0.0440717	1	1	0	0	0	0	PHC3
6	4	1	1	0.0217217	1	0	0	0	0	PHC3
6	4	1	1	1	1	0	0	0	0	PHC3
6	4	0.0132203	0.0133255	0.00807941	0.0234612	0	0	0	0	PHC4
6	4	1	1	1	1	0	0	0	0	PHC4
6	4	1	1	1	1	0	0	0	0	PHC4
6	4	1	1	1	1	0	0	0	0	PHC5
6	4	1	1	0.00345152	0.0103562	0	0	0	0	PHC5
6	4	0.0145261	0.00236528	1	0.0211277	0	0	0	0	PHC6
6	4	1	1	1	0.0141374	0	0	0	0	PHC8
6	4	1	1	0.0242245	1	0	0	0	0	PHC8
6	1	1	0.0124841	1	1	0	0	0	0	A1
6	1	0.000342043	0.00436514	0.00319931	0.00404383	2	0	0.4	0	A1
6	1	1	0.0305513	1	1	0	0	0	0	A1
6	1	1	0.0330521	1	1	0	0	0	0	A1
6	1	1	1	1	1	0	0	0	0	A2
6	1	2.13121e-05	0.0130962	0.00267658	0.00361636	1	0	0.2	0	A2
6	1	1	0.00815362	1	0.0333281	0	0	0	0	A2
6	1	1	1	0.0162385	0.0114199	0	0	0	0	A2
6	1	1	1	1	1	0	0	0	0	A3
6	1	1	1	0.00167911	1	0	0	0	0	A4
6	1	1	0.000667604	1	1	0	1	0	0.111111	A5
6	1	1	0.0235686	1	1	0	0	0	0	A5
6	1	1	1	1	0.0429584	0	0	0	0	A5
6	1	1	1	1	1	0	0	0	0	A6
6	1	1	1	0.0387324	1	0	0	0	0	A6
6	1	1	1	1	1	0	0	0	0	A7
6	1	1	1	1	1	0	0	0	0	A7
6	1	1	1	0.0279275	1	0	0	0	0	A8
6	2	1	1	1.65147e-05	0.0123363	0	0	0	0	AH1
6	2	1	0.021105	1	1	0	0	0	0	AH3
6	2	1	1	1	0.0145966	0	0	0	0	AH3
6	2	8.69501e-08	3.35749e-05	1.15499e-05	0.00323081	3	3	0.6	0.333333	AH4
6	2	1	1	0.0225409	0.0267629	0	0	0	0	AH4
6	2	1	1	1	0.0114936	0	0	0	0	AH4
6	3	7.2238e-10	0.00122935	1.93329e-06	0.000907555	2	0	0.4	0	EC1
6	3	1	1	0.00112227	0.0172383	0	0	0	0	EC1
6	3	1	1	0.00332595	0.00725928	0	0	0	0	EC1
6	3	0.0223392	1	1	1	0	0	0	0	EC2
6	3	0.0481373	0.0259136	1	1	0	0	0	0	EC2
6	3	9.11756e-06	1	0.0308891	1	1	0	0.2	0	EC2
6	3	1	1	1	1	0	0	0	0	EC3
6	3	1	1	1	1	0	0	0	0	EC3
6	3	1	1	1	1	0	0	0	0	EC4
6	3	1	1	1	1	0	0	0	0	EC4
6	3	1	1	1	1	0	0	0	0	EC5
6	3	1	1	0.0332034	0.0182465	0	0	0	0	EC5
6	3	1	1	1	1	0	0	0	0	EC5
6	3	1	1	1	0.0232555	0	0	0	0	EC6
6	3	3.03526e-06	1	1.94971e-06	1	1	0	0.2	0	EC6
6	3	0.0179783	1	1	1	0	0	0	0	EC7
6	3	1	1	1	1	0	0	0	0	EC7
6	3	1	1	1	1	0	0	0	0	EC8
6	3	1	1	1	0.0167616	0	0	0	0	EC8
6	3	1	1	5.68294e-08	0.010454	0	0	0	0	EC8
6	4	1	1	1	1	0	0	0	0	PHC5
6	1	0.000176239	0.00940283	0.0350288	1	1	0	0.2	0	A1
6	1	1	1	1	1	0	0	0	0	A2
6	1	1	1	0.00778473	0.0363523	0	0	0	0	A2
6	1	1	1	0.0451712	0.0261986	0	0	0	0	A2
6	1	0.007801	1	1	1	0	0	0	0	A3
6	1	0.000533681	0.00383438	0.00517968	0.0122217	1	0	0.2	0	A3
6	1	1	1	0.000364198	1	0	0	0	0	A3
6	1	9.85682e-07	1	0.0107831	0.00377883	1	0	0.2	0	A4
6	1	1	1	1	1	0	0	0	0	A4
6	1	1	1	0.0109495	0.00589193	0	0	0	0	A4
6	1	1	1	3.66991e-05	0.000594641	0	0	0	0	A5
6	1	5.58032e-05	0.0361501	2.96399e-07	0.00101785	1	0	0.2	0	A6
6	1	1	1	4.06363e-05	0.000276323	0	0	0	0	A6
6	1	1	1	1	1	0	0	0	0	A6
6	1	1	1	0.00421779	0.0127172	0	0	0	0	A6
6	1	1	1	2.30987e-05	0.00152889	0	0	0	0	A7
6	1	0.0281183	0.000411528	1	1	0	1	0	0.111111	A8
6	2	1	1	0.00333306	0.000204884	0	0	0	0	AH1
6	2	1	1	0.0054042	1	0	0	0	0	AH1
6	2	1	1	0.000128124	0.000459923	0	0	0	0	AH1
6	2	1	1	0.0137142	0.00902213	0	0	0	0	AH2
6	2	1	1	0.000393133	1.09053e-06	0	0	0	0	AH2
6	2	1	1	1	1	0	0	0	0	AH4
6	2	1	1	1	1	0	0	0	0	AH4
6	2	1	1	1	0.0224455	0	0	0	0	AH5
6	2	1	1	1	0.0198715	0	0	0	0	AH5
6	2	1	1	0.0241145	0.000174966	0	0	0	0	AH5
6	2	1	1	1	1	0	0	0	0	AH6
6	2	1	1	0.012428	0.0364987	0	0	0	0	AH7
6	2	1	1	1	1	0	0	0	0	AH7
6	2	1	1	0.00264707	0.00234278	0	0	0	0	AH7
6	2	1	1	0.0379941	1	0	0	0	0	AH8
6	2	1	1	1	1	0	0	0	0	AH8
6	2	1	1	1	1	0	0	0	0	AH8
6	3	1	1	0.00115258	0.016316	0	0	0	0	EC3
6	3	1	1	1	1	0	0	0	0	EC3
6	3	1	1	0.000114132	0.000905777	0	0	0	0	EC6
6	3	1	1	0.000995437	0.00200991	0	0	0	0	EC6
6	3	1	1	0.0160398	0.0384353	0	0	0	0	EC7
6	3	5.31566e-12	1	2.87759e-23	6.20773e-07	1	0	0.2	0	EC7
6	3	1	1	0.000896922	0.00879622	0	0	0	0	EC7
6	3	1	1	0.000169423	0.0372864	0	0	0	0	EC7
6	3	1	1	0.00845584	0.00213912	0	0	0	0	EC8
6	2	1	1	1	1	0	0	0	0	MH2
6	2	1	1	0.00368187	1	0	0	0	0	MH2
6	2	1	1	0.0110656	0.00893229	0	0	0	0	MH8
6	4	2.21585e-05	0.04089	0.00118798	1	1	0	0.2	0	PHC2
6	4	1	1	1	1	0	0	0	0	PHC3
6	4	1	1	0.0474205	1	0	0	0	0	PHC3
6	4	1	1	0.00691136	0.00104734	0	0	0	0	PHC3
6	4	0.00749206	0.0272277	1	1	0	0	0	0	PHC4
6	4	1	1	1	1	0	0	0	0	PHC4
6	4	1	0.0398503	0.0140229	0.0188994	0	0	0	0	PHC4
6	4	1	1	0.0189788	0.00291446	0	0	0	0	PHC6
6	4	1	1	0.000174867	0.000344324	0	0	0	0	PHC7
6	4	1	1	1	1	0	0	0	0	PHC8
6	4	1	1	1	1	0	0	0	0	PHC8
6	1	1	1	0.0277515	0.0271649	0	0	0	0	A2
6	1	1	1	0.00342472	0.000936382	0	0	0	0	A5
6	1	1	1	0.00480997	0.00866294	0	0	0	0	A5
6	1	1	1	0.0273654	1	0	0	0	0	A6
6	1	1	1	0.0104568	1	0	0	0	0	A7
6	1	1	1	0.0395889	1	0	0	0	0	A7
6	2	1	0.0198248	1	1	0	0	0	0	AH1
6	2	1	1	0.0218926	0.00226915	0	0	0	0	AH1
6	2	1	1	0.0449704	1	0	0	0	0	AH1
6	2	1	1	0.00632132	8.60379e-06	0	0	0	0	AH3
6	2	1	1	1	0.00439658	0	0	0	0	AH4
6	2	1	1	1	0.0399837	0	0	0	0	AH8
6	3	1	1	0.00511917	0.0018351	0	0	0	0	EC1
6	3	1	1	1	1	0	0	0	0	EC1
6	3	1	1	1	1	0	0	0	0	EC1
6	3	1	1	0.019275	0.0184549	0	0	0	0	EC2
6	3	0.000906264	1	1.84033e-05	0.0011924	1	0	0.166667	0	EC2
6	3	1	1	0.00706322	0.00209162	0	0	0	0	EC2
6	3	1	1	0.0140134	0.0190566	0	0	0	0	EC3
6	3	1	1	1	1	0	0	0	0	EC4
6	3	1	1	1	1	0	0	0	0	EC6
6	3	1	1	0.00122366	0.0213728	0	0	0	0	EC6
6	3	0.0148234	0.0148592	1	1	0	0	0	0	EC7
6	3	0.00268659	0.0465394	1	1	0	0	0	0	EC8
6	3	1	0.00583278	0.00833723	0.00163278	0	0	0	0	EC8
6	3	1	1	1	1	0	0	0	0	EC8
6	3	1	1	0.00324783	0.00750919	0	0	0	0	EC8
6	1	0.0173517	0.00575228	0.0200802	0.00515369	0	0	0	0	A1
6	1	1	1	0.000832656	0.000867719	0	0	0	0	A1
6	1	1	1	1	1	0	0	0	0	A1
6	1	1	1	1	0.018793	0	0	0	0	A2
6	1	1	0.0238956	1	1	0	0	0	0	A3
6	1	1	1	1	1	0	0	0	0	A3
6	1	1	1	0.000919153	2.01019e-05	0	0	0	0	A3
6	1	1	1	0.0235772	0.0196126	0	0	0	0	A4
6	1	1	1	0.0141785	0.0119745	0	0	0	0	A5
6	1	1	1	0.0453722	1	0	0	0	0	A6
6	1	1	1	0.0438911	0.0155839	0	0	0	0	A6
6	1	1	1	0.0370398	0.0354816	0	0	0	0	A7
6	1	1	1	1	1	0	0	0	0	A8
6	1	0.040052	1	1	1	0	0	0	0	A8
6	2	1	1	0.00364274	1	0	0	0	0	AH1
6	2	1	1	1	1	0	0	0	0	AH1
6	2	1	1	0.000100827	9.08159e-06	0	0	0	0	AH1
6	2	1	0.0374127	1	1	0	0	0	0	AH4
6	2	1	1	1	0.0379507	0	0	0	0	AH4
6	2	1	1	1	1	0	0	0	0	AH5
6	2	1	1	1	1	0	0	0	0	AH5
6	2	1	1	1	1	0	0	0	0	AH5
6	2	1	1	0.00679806	2.45569e-05	0	0	0	0	AH5
6	2	1	1	0.0017188	1	0	0	0	0	AH6
6	2	1	1	1	1	0	0	0	0	AH6
6	2	1	0.0269556	1	1	0	0	0	0	AH6
6	2	1	1	0.0127639	0.00154008	0	0	0	0	AH7
6	2	1	1	1	0.0393422	0	0	0	0	AH7
6	2	1	1	1	1	0	0	0	0	AH7
6	2	1	1	1	0.00551876	0	0	0	0	AH8
6	2	1	1	0.00097796	0.000714001	0	0	0	0	AH8
6	2	1	1	1	1	0	0	0	0	AH8
6	3	1	1	0.017871	0.00791149	0	0	0	0	EC5
6	3	1	1	0.00263821	0.0373736	0	0	0	0	EC5
6	3	1	1	0.0423193	1	0	0	0	0	EC5
6	3	1	1	0.000676615	0.00167189	0	0	0	0	EC6
6	3	1	1	1	0.00450616	0	0	0	0	EC6
6	3	1	1	7.31764e-05	0.0168795	0	0	0	0	EC7
6	3	1	1	0.00884797	0.00978879	0	0	0	0	EC7
6	3	1	1	0.0242782	2.08849e-06	0	0	0	0	EC7
6	2	1	1	1	1	0	0	0	0	MH8
6	2	1	1	1	1	0	0	0	0	MH8
6	4	1	1	0.0381816	1	0	0	0	0	PHC2
6	4	1	1	1	0.0211128	0	0	0	0	PHC3
6	4	0.00337479	0.00750634	0.0163069	0.00180214	0	0	0	0	PHC4
6	4	1	1	1	1	0	0	0	0	PHC4
6	4	1	1	0.0236584	1	0	0	0	0	PHC8
6	1	1	0.00978008	1	1	0	0	0	0	A2
6	1	1	1	0.0219571	1	0	0	0	0	A2
6	1	1	1	1	1	0	0	0	0	A2
6	1	1	1	0.0243642	0.000161261	0	0	0	0	A3
6	1	1	1	0.000407294	0.00144365	0	0	0	0	A5
6	1	1	1	0.00260024	0.00210284	0	0	0	0	A7
6	2	1	1	0.0153416	0.00572653	0	0	0	0	AH1
6	2	1	1	1	0.0232549	0	0	0	0	AH3
6	2	1	1	1	0.0230406	0	0	0	0	AH4
6	3	1	1	0.000826237	0.0248046	0	0	0	0	EC2
6	3	1	1	0.00139607	0.0312878	0	0	0	0	EC2
6	3	1	1	0.00886642	0.0129288	0	0	0	0	EC4
6	3	1	1	1	1	0	0	0	0	EC4
6	3	1	1	0.011932	0.0064462	0	0	0	0	EC5
6	3	1	1	1.23823e-06	2.4887e-06	0	0	0	0	EC5
6	3	7.27275e-07	1	1.52901e-06	0.0137444	1	0	0.25	0	EC6
6	3	1	1	1.85389e-05	0.000499108	0	0	0	0	EC6
6	3	1	1	1	0.0290992	0	0	0	0	EC7
6	3	1	1	1	1	0	0	0	0	EC8
6	3	1	1	1	0.0196595	0	0	0	0	EC8
6	3	1	1	1	1	0	0	0	0	EC8
6	3	1	1	1	1	0	0	0	0	EC8
6	2	1	1	0.000549949	2.97505e-05	0	0	0	0	MH7
6	4	1	1	1	1	0	0	0	0	PHC1
6	1	1	1	1	0.0347989	0	0	0	0	A1
6	1	1	1	0.0398212	0.000247167	0	0	0	0	A5
6	1	1	1	0.00311134	0.0247987	0	0	0	0	A6
6	1	1	1	1	0.00530281	0	0	0	0	A6
6	1	1	1	0.000536641	4.75597e-07	0	0	0	0	A6
6	1	1	1	0.00492581	1.32225e-06	0	0	0	0	A8
6	2	1	1	0.0389318	0.00998088	0	0	0	0	AH1
6	2	1	1	0.00415897	0.00310185	0	0	0	0	AH1
6	2	1	1	1	1	0	0	0	0	AH2
6	2	1	1	1	0.0416752	0	0	0	0	AH3
6	2	1	1	0.00233336	0.00226039	0	0	0	0	AH3
6	2	1	1	0.00444511	0.0036692	0	0	0	0	AH4
6	2	1	1	1	1	0	0	0	0	AH4
6	2	1	1	1	1	0	0	0	0	AH6
6	2	1	1	0.0365979	0.00926454	0	0	0	0	AH6
6	2	1	1	1	1	0	0	0	0	AH8
6	2	1	1	0.000382737	0.00191296	0	0	0	0	AH8
6	2	1	1	0.00205373	3.18796e-05	0	0	0	0	AH8
6	3	1	1	0.00509799	0.0126587	0	0	0	0	EC5
6	3	1	1	1	0.0170837	0	0	0	0	EC5
6	3	1	1	0.0138144	0.000758497	0	0	0	0	EC5
6	3	1	1	0.0312325	0.0319351	0	0	0	0	EC5
6	3	1	1	0.00784689	0.000684367	0	0	0	0	EC6
6	3	1	1	0.00300039	0.00305443	0	0	0	0	EC6
6	3	1	1	0.0068287	0.00729277	0	0	0	0	EC7
6	3	1	1	0.00293085	0.000638312	0	0	0	0	EC7
6	3	1	1	0.00853964	0.00400053	0	0	0	0	EC7
6	3	1	1	0.0156822	0.000417466	0	0	0	0	EC7
6	3	1	1	1	0.0372096	0	0	0	0	EC8
6	2	3.81097e-07	0.000106129	2.88582e-06	0.00200331	3	2	0.75	0.222222	MH3
6	2	1	1	0.0054123	0.000489647	0	0	0	0	MH3
6	2	1	0.0415279	7.13911e-05	7.44218e-05	0	0	0	0	MH3
6	2	1	1	1	1	0	0	0	0	MH4
6	2	1	1	1.84425e-06	0.00132232	0	0	0	0	MH7
6	2	1	1	1	1	0	0	0	0	MH7
6	4	1	1	1	1	0	0	0	0	PHC2
6	4	1	1	0.0114933	0.00416712	0	0	0	0	PHC3
6	4	1	0.00186351	1	1	0	0	0	0	PHC4
6	4	0.000429453	0.00252783	1	0.0252983	1	0	0.25	0	PHC4
6	4	1	1	1	1	0	0	0	0	PHC7
6	4	1	1	0.000104506	2.40551e-05	0	0	0	0	PHC8
6	4	1	1	1	1	0	0	0	0	PHC8
6	1	0.0267587	0.00446269	0.00924978	0.0125598	0	0	0	0	A2
6	1	1	1	1	1	0	0	0	0	A2
6	1	1	0.0393164	1	1	0	0	0	0	A5
6	1	1	0.0486447	1	1	0	0	0	0	A5
6	1	1	1	1	0.0370995	0	0	0	0	A5
6	1	1	1	1.67769e-06	0.000241534	0	0	0	0	A7
6	1	1	1	1	0.0194174	0	0	0	0	A8
6	1	1	1	0.0421857	0.00571687	0	0	0	0	A8
6	1	1	1	0.0130889	0.00273916	0	0	0	0	A8
6	2	1	1	0.0299139	1	0	0	0	0	AH3
6	3	1	1	0.0332732	0.0127458	0	0	0	0	EC2
6	3	1	1	0.00123801	0.00433009	0	0	0	0	EC4
6	3	1	1	0.0203128	1	0	0	0	0	EC6
6	3	1	1	1	0.00537847	0	0	0	0	EC6
6	3	1	1	0.0199541	0.000151263	0	0	0	0	EC6
6	3	1	1	0.00212326	1	0	0	0	0	EC8
6	1	1	1	0.000263433	8.25476e-06	0	0	0	0	A2
6	1	1	1	0.00158903	0.0182579	0	0	0	0	A5
6	1	1	1	1	1	0	0	0	0	A6
6	1	1	1	1	0.0331246	0	0	0	0	A6
6	1	1	1	0.00191786	0.00144249	0	0	0	0	A8
6	2	1	1	0.000259631	0.000228236	0	0	0	0	AH1
6	2	1	1	0.00397147	1.00261e-05	0	0	0	0	AH1
6	2	1	1	1	0.0140171	0	0	0	0	AH3
6	2	1	1	1	1	0	0	0	0	AH3
6	2	1	1	0.0137729	0.00168362	0	0	0	0	AH4
6	3	1	1	0.00496272	1	0	0	0	0	EC3
6	3	1	1	1	1	0	0	0	0	EC5
6	2	0.0273181	1	1	1	0	0	0	0	MH3
6	2	1	0.0106036	1	1	0	0	0	0	MH3
6	2	1	1	0.00507039	0.000105094	0	0	0	0	MH8
6	4	1	1	0.00102379	0.00056589	0	0	0	0	PHC4
7	1	1	1	1	1	0	0	0	0	A1
7	1	1	1	0.000322565	0.0016267	0	0	0	0	A1
7	1	1	1	0.00510079	1	0	0	0	0	A2
7	1	1	1	3.0143e-05	0.00349336	0	0	0	0	A4
7	1	1	1	1	1	0	0	0	0	A4
7	1	1	1	1	0.046938	0	0	0	0	A4
7	1	1	1	1	1	0	0	0	0	A5
7	1	1	1	1	1	0	0	0	0	A5
7	1	1	1	1	1	0	0	0	0	A6
7	1	1	1	1	1	0	0	0	0	A6
7	1	1	1	1	1	0	0	0	0	A6
7	1	1	0.0299899	1	1	0	0	0	0	A7
7	1	1	1	1	1	0	0	0	0	A7
7	1	1	1	1	1	0	0	0	0	A8
7	1	1	1	1.36354e-06	0.0126463	0	0	0	0	A8
7	2	1	1	1	1	0	0	0	0	AH4
7	2	1	1	0.00449451	0.0357372	0	0	0	0	AH8
7	2	1	1	0.0429966	0.0191102	0	0	0	0	AH8
7	3	1	1	1	1	0	0	0	0	EC2
7	3	1	1	1	1	0	0	0	0	EC6
7	3	1	1	1	0.0142339	0	0	0	0	EC7
7	3	1	1	1	0.020883	0	0	0	0	EC8
7	3	1	1	1	1	0	0	0	0	EC8
7	2	1	1	1	1	0	0	0	0	MH1
7	2	1	1	1	0.00231894	0	0	0	0	MH2
7	2	1	1	1.11511e-05	0.00532993	0	0	0	0	MH2
7	2	1	1	1	1	0	0	0	0	MH2
7	2	1	1	1	0.0433347	0	0	0	0	MH2
7	2	1	1	2.54795e-11	4.53839e-07	0	0	0	0	MH3
7	2	1.10561e-06	9.37392e-05	1.19095e-10	1.26219e-07	2	2	0.285714	0.222222	MH3
7	2	0.000218884	8.43045e-05	1.53828e-10	6.7033e-09	2	1	0.285714	0.111111	MH4
7	2	1	1	4.19756e-08	6.00265e-07	0	0	0	0	MH4
7	2	1	1	0.000239204	0.000745774	0	0	0	0	MH4
7	2	1	1	1	1	0	0	0	0	MH5
7	2	7.72678e-05	0.0149971	0.000838564	0.00396445	1	0	0.142857	0	MH6
7	2	1	1	0.0010083	0.000718705	0	0	0	0	MH6
7	2	1	1	0.0130559	0.00999943	0	0	0	0	MH6
7	2	1	1	0.00177284	5.68677e-05	0	0	0	0	MH6
7	2	0.000259761	0.00120084	3.19223e-05	1.64346e-05	1	0	0.142857	0	MH7
7	2	1	1	0.000784606	0.000947852	0	0	0	0	MH8
7	2	1	1	1	0.00545953	0	0	0	0	MH8
7	2	1	1	0.00436735	0.019534	0	0	0	0	MH8
7	2	1	1	0.0186645	1	0	0	0	0	MH8
7	4	3.22195e-15	1	5.60101e-16	0.00141436	2	0	0.285714	0	PHC3
7	4	1	1	0.0138854	0.0250778	0	0	0	0	PHC3
7	4	1	1	3.8338e-05	2.66418e-05	0	0	0	0	PHC4
7	4	1	1	0.00740643	1	0	0	0	0	PHC5
7	4	1	1	0.000276251	0.00118301	0	0	0	0	PHC5
7	4	1	1	0.000941069	1	0	0	0	0	PHC6
7	4	1	1	0.0121821	1	0	0	0	0	PHC6
7	4	1	1	1	1	0	0	0	0	PHC8
7	1	1	1	1	1	0	0	0	0	A1
7	1	1	1	1	1	0	0	0	0	A1
7	1	1	0.0305596	1	0.020818	0	0	0	0	A2
7	1	1	1	6.68917e-05	0.0157626	0	0	0	0	A2
7	1	1	1	0.0159355	0.0320089	0	0	0	0	A3
7	1	1	1	0.0411977	1	0	0	0	0	A4
7	1	1	1	0.0222654	1	0	0	0	0	A4
7	1	1	1	0.00020949	0.0351637	0	0	0	0	A4
7	1	1	1	0.002616	0.0406155	0	0	0	0	A5
7	1	1	1	1	1	0	0	0	0	A5
7	1	1	1	1	1	0	0	0	0	A5
7	1	1	1	1	1	0	0	0	0	A6
7	1	1	1	0.00841649	0.00165237	0	0	0	0	A6
7	1	1	1	1	1	0	0	0	0	A6
7	1	0.0061921	0.00426545	5.54331e-05	0.000465372	0	0	0	0	A7
7	1	1	1	1	0.0363254	0	0	0	0	A7
7	1	1	1	1	1	0	0	0	0	A8
7	1	1	1	1	1	0	0	0	0	A8
7	2	1	1	0.00241559	1	0	0	0	0	AH1
7	2	1	1	1	1	0	0	0	0	AH3
7	2	1	1	1	1	0	0	0	0	AH4
7	2	1	1	1	1	0	0	0	0	AH5
7	2	1	1	1	1	0	0	0	0	AH5
7	2	1	1	1	1	0	0	0	0	AH5
7	2	1	1	1	1	0	0	0	0	AH5
7	2	1	1	0.00113508	0.0090515	0	0	0	0	AH7
7	3	1	1	1	1	0	0	0	0	EC1
7	3	1	1	0.0132163	0.00172025	0	0	0	0	EC1
7	3	1	1	1	1	0	0	0	0	EC1
7	3	1	1	1	1	0	0	0	0	EC1
7	3	0.000124616	1	0.00179954	0.0154301	1	0	0.142857	0	EC2
7	3	1	1	1	1	0	0	0	0	EC2
7	3	1	1	4.46437e-05	0.00945523	0	0	0	0	EC3
7	3	1	1	1	1	0	0	0	0	EC3
7	3	1	1	1	1	0	0	0	0	EC3
7	3	1	1	1	1	0	0	0	0	EC3
7	3	2.0368e-05	0.02143	5.36301e-05	1	2	0	0.285714	0	EC4
7	3	1.77861e-10	1	1.54737e-13	0.000183091	1	0	0.142857	0	EC4
7	3	8.67576e-09	1	1.63648e-10	0.000556563	1	0	0.142857	0	EC4
7	3	1	1	1	1	0	0	0	0	EC4
7	3	0.0297752	1	1	1	0	0	0	0	EC4
7	3	1	1	1	1	0	0	0	0	EC5
7	3	1	1	1	1	0	0	0	0	EC5
7	3	1	1	1	1	0	0	0	0	EC5
7	3	1	1	0.00272011	0.00528579	0	0	0	0	EC5
7	3	0.0237548	0.04782	1	1	0	0	0	0	EC5
7	3	7.15562e-05	1	0.0353138	0.0270471	1	0	0.142857	0	EC6
7	3	1.07281e-07	1	3.25907e-06	0.0259075	1	0	0.142857	0	EC6
7	3	1	1	1	1	0	0	0	0	EC6
7	3	1	1	1	1	0	0	0	0	EC7
7	3	1.20807e-05	1	1.46294e-05	0.0191912	1	0	0.142857	0	EC7
7	3	1	1	1	1	0	0	0	0	EC8
7	3	1	1	1	1	0	0	0	0	EC8
7	3	1	1	2.77364e-05	0.00678863	0	0	0	0	EC8
7	2	1	1	1	1	0	0	0	0	MH1
7	2	1	1	1	1	0	0	0	0	MH1
7	2	1	1	0.0179379	0.00329328	0	0	0	0	MH2
7	2	1	1	1	1	0	0	0	0	MH2
7	2	1	1	1	1	0	0	0	0	MH2
7	2	1	1	0.00707021	0.00143662	0	0	0	0	MH2
7	2	0.0157757	0.0490045	0.000115497	0.0152913	0	0	0	0	MH3
7	2	1	1	0.0152226	0.0372747	0	0	0	0	MH3
7	2	1	1	1	1	0	0	0	0	MH3
7	2	1	1	1	1	0	0	0	0	MH3
7	2	1	1	0.0175589	1	0	0	0	0	MH3
7	2	1	1	1	0.0346503	0	0	0	0	MH4
7	2	1	1	1	1	0	0	0	0	MH4
7	2	0.044169	1	0.00487821	0.0026435	0	0	0	0	MH5
7	2	1	1	1	1	0	0	0	0	MH5
7	2	0.000104699	0.00649177	0.000350814	0.00143726	1	0	0.142857	0	MH6
7	2	1	1	1	1	0	0	0	0	MH6
7	2	1	1	1	1	0	0	0	0	MH7
7	2	1	1	0.00521526	0.0137041	0	0	0	0	MH7
7	2	1	1	0.0416759	1	0	0	0	0	MH7
7	2	1	1	0.00581392	0.0121967	0	0	0	0	MH7
7	2	1	1	1	0.0294904	0	0	0	0	MH7
7	2	1	1	1	0.0382456	0	0	0	0	MH7
7	4	0.00103077	0.000701432	0.00171375	0.000477617	0	1	0	0.111111	PHC1
7	4	1	1	1.9742e-05	0.000376444	0	0	0	0	PHC1
7	4	1	1	1.67853e-05	1.49917e-05	0	0	0	0	PHC1
7	4	1	1	4.05283e-07	3.67349e-06	0	0	0	0	PHC1
7	4	4.16906e-11	0.000910463	6.84177e-11	0.000168108	2	1	0.285714	0.111111	PHC2
7	4	0.00739602	1	2.2941e-06	0.0464142	0	0	0	0	PHC2
7	4	6.0315e-14	5.05717e-11	8.69846e-20	1.16474e-13	4	4	0.571429	0.444444	PHC2
7	4	1	1	0.0107332	1	0	0	0	0	PHC2
7	4	1.18115e-05	0.00665358	2.77823e-05	0.00742496	2	0	0.285714	0	PHC3
7	4	5.16636e-14	1	2.57546e-14	0.0105143	1	0	0.142857	0	PHC3
7	4	1	1	0.0152276	0.00217557	0	0	0	0	PHC3
7	4	1.05327e-05	4.06061e-10	3.70946e-07	2.10317e-10	5	5	0.714286	0.555556	PHC4
7	4	1	1	0.0315305	1	0	0	0	0	PHC4
7	4	0.0262569	1	0.00014381	0.000843227	0	0	0	0	PHC4
7	4	2.91043e-07	2.09992e-09	9.39472e-07	4.59637e-10	7	8	1	0.888889	PHC4
7	4	1.49324e-05	1	2.70025e-07	1	1	0	0.142857	0	PHC5
7	4	0.00915194	0.0113426	1	1	0	0	0	0	PHC6
7	4	1.15023e-07	0.0451221	1.05924e-07	0.0113775	1	0	0.142857	0	PHC6
7	4	1	1	6.96565e-07	4.73212e-05	0	0	0	0	PHC6
7	4	4.40844e-05	0.0043243	1	0.0129625	1	0	0.142857	0	PHC7
7	4	1	1	2.92318e-10	2.27182e-05	0	0	0	0	PHC7
7	4	0.0259695	1	1	1	0	0	0	0	PHC7
7	4	1	1	0.00411863	0.0146779	0	0	0	0	PHC7
7	4	0.00525324	0.0237302	1	0.043677	0	0	0	0	PHC8
7	4	1	1	1	1	0	0	0	0	PHC8
7	4	1	1	3.59456e-05	0.00148383	0	0	0	0	PHC8
7	1	1	1	1	1	0	0	0	0	A1
7	1	1	1	1	1	0	0	0	0	A1
7	1	1	1	1	1	0	0	0	0	A1
7	1	1	1	1	1	0	0	0	0	A1
7	1	1	1	1	1	0	0	0	0	A5
7	1	1	1	1	1	0	0	0	0	A5
7	1	1	1	1	1	0	0	0	0	A5
7	1	1	1	1	1	0	0	0	0	A5
7	1	1	0.0163929	1	1	0	0	0	0	A6
7	1	1	1	1	1	0	0	0	0	A6
7	1	1	1	1	1	0	0	0	0	A7
7	1	1	1	1	1	0	0	0	0	A7
7	1	1	1	1	1	0	0	0	0	A8
7	1	1	1	1	1	0	0	0	0	A8
7	3	1	1	1	1	0	0	0	0	EC2
7	3	1	1	1	1	0	0	0	0	EC2
7	2	1	1	0.000652417	0.000273779	0	0	0	0	MH1
7	2	1	1	0.0134733	0.0140876	0	0	0	0	MH2
7	2	1	1	1	0.0341361	0	0	0	0	MH2
7	2	1	1	0.0304416	1	0	0	0	0	MH3
7	2	1	1	0.0340487	0.00659963	0	0	0	0	MH3
7	2	1	1	1	1	0	0	0	0	MH3
7	2	1	1	0.000465218	0.00329199	0	0	0	0	MH4
7	2	1	1	0.00359209	1	0	0	0	0	MH4
7	2	0.000107206	0.030656	1	0.044225	1	0	0.125	0	MH6
7	2	1	1	6.21747e-05	0.0279617	0	0	0	0	MH6
7	2	1	1	0.000109954	0.000907012	0	0	0	0	MH6
7	2	0.00559315	0.00499856	1	1	0	0	0	0	MH7
7	2	1	1	0.0338492	0.00931087	0	0	0	0	MH7
7	2	0.00794457	1	1	1	0	0	0	0	MH8
7	2	0.0185747	1	0.00321293	0.019202	0	0	0	0	MH8
7	4	0.00592869	1	2.87634e-06	1	0	0	0	0	PHC2
7	4	0.000145606	0.000113319	0.00123527	0.00287269	1	2	0.125	0.222222	PHC4
7	4	0.0121967	0.00478501	0.014558	0.00276831	0	0	0	0	PHC5
7	4	1	1	0.00949273	0.00178478	0	0	0	0	PHC6
7	1	1	1	1	1	0	0	0	0	A3
7	1	1	1	1	1	0	0	0	0	A3
7	1	1	1	3.10932e-09	6.20694e-10	0	0	0	0	A3
7	1	1	1	1	0.00223148	0	0	0	0	A4
7	1	1	1	0.0494033	0.0159835	0	0	0	0	A4
7	1	1	1	0.00191069	0.0323913	0	0	0	0	A5
7	1	1	1	0.00842087	0.0217525	0	0	0	0	A5
7	1	0.0129517	0.0120641	1	1	0	0	0	0	A6
7	1	4.98321e-12	0.00604026	3.07094e-10	1	1	0	0.125	0	A6
7	1	0.00489383	1	0.0153828	0.0392258	0	0	0	0	A6
7	1	1	1	1	1	0	0	0	0	A7
7	1	1	1	1	1	0	0	0	0	A8
7	1	1	1	3.87173e-05	1.78438e-05	0	0	0	0	A8
7	2	0.000951324	0.0329684	0.00292265	0.0305787	1	0	0.125	0	AH5
7	2	0.0092721	0.00993603	0.00903932	0.00605171	0	0	0	0	AH5
7	2	1	1	0.00782281	0.00875985	0	0	0	0	AH5
7	2	1	1	1	1	0	0	0	0	AH7
7	3	1	1	1	0.0117445	0	0	0	0	EC2
7	3	1	1	0.0468877	1	0	0	0	0	EC2
7	3	1	1	1	1	0	0	0	0	EC3
7	3	1	1	0.00111596	0.0477306	0	0	0	0	EC3
7	3	1	1	0.0414589	0.0463708	0	0	0	0	EC3
7	3	1	1	0.026979	1	0	0	0	0	EC4
7	3	1	1	1.80312e-05	0.00559956	0	0	0	0	EC4
7	3	1.49621e-05	1	3.57482e-11	0.0250643	1	0	0.125	0	EC4
7	3	1	1	1	1	0	0	0	0	EC4
7	3	0.00304272	1	1	1	0	0	0	0	EC5
7	3	1	1	0.0112819	0.00258296	0	0	0	0	EC5
7	3	1	1	0.0472506	1	0	0	0	0	EC5
7	3	1	1	0.00109795	0.00873304	0	0	0	0	EC6
7	3	1	1	1	1	0	0	0	0	EC6
7	3	2.27131e-05	1	1	1	1	0	0.125	0	EC7
7	3	1	1	0.0348647	0.0405022	0	0	0	0	EC7
7	3	1	1	0.00241544	1	0	0	0	0	EC7
7	3	1	1	0.0146747	1	0	0	0	0	EC8
7	3	1	1	0.000566687	0.0377952	0	0	0	0	EC8
7	3	1	1	0.000676828	0.000569507	0	0	0	0	EC8
7	3	1	1	1	0.0148669	0	0	0	0	EC8
7	2	1	1	0.00336642	0.000524864	0	0	0	0	MH2
7	2	1	1	1	0.029578	0	0	0	0	MH3
7	2	1	1	0.031155	0.042034	0	0	0	0	MH5
7	2	0.00416767	0.0498222	0.0093319	0.0185468	0	0	0	0	MH6
7	2	1	1	1.2255e-05	0.00135997	0	0	0	0	MH6
7	2	1	1	1	1	0	0	0	0	MH6
7	2	1	1	1	1	0	0	0	0	MH6
7	2	0.0152409	1	3.01399e-07	0.00478022	0	0	0	0	MH7
7	2	1	1	0.0111587	0.0478652	0	0	0	0	MH7
7	2	1	1	1	1	0	0	0	0	MH7
7	4	2.94108e-11	4.36654e-11	4.45698e-06	1.81063e-10	8	8	1	0.888889	PHC4
7	4	8.85751e-13	1.7732e-13	2.8585e-13	3.69997e-08	8	9	1	1	PHC4
7	4	0.028875	0.0230846	0.0020441	0.000175707	0	0	0	0	PHC4
7	4	0.00105179	0.00516695	0.000157614	0.00289024	0	0	0	0	PHC5
7	4	1	1	0.0310081	1	0	0	0	0	PHC5
7	4	1	0.0243784	1	0.0238984	0	0	0	0	PHC6
7	4	1	1	0.0161349	0.0457865	0	0	0	0	PHC6
7	4	1.62305e-07	1	1.35777e-06	0.0010097	1	0	0.125	0	PHC7
7	4	1	1	1	0.000143097	0	0	0	0	PHC7
7	4	1	1	0.00163589	2.38902e-05	0	0	0	0	PHC7
7	4	1	1	1	1	0	0	0	0	PHC8
7	4	1	1	0.000739427	9.47247e-05	0	0	0	0	PHC8
7	1	1	1	1	1	0	0	0	0	A1
7	1	1	1	1	1	0	0	0	0	A1
7	1	1	1	1	1	0	0	0	0	A3
7	1	1	1	0.0248519	0.0434818	0	0	0	0	A3
7	1	1	1	1	0.0348299	0	0	0	0	A5
7	1	1	1	1	1	0	0	0	0	A5
7	1	1	1	1	1	0	0	0	0	A5
7	1	1	1	1	0.0098365	0	0	0	0	A5
7	1	1	1	1	1	0	0	0	0	A6
7	1	1	1	0.0389281	1	0	0	0	0	A7
7	1	1	1	1	1	0	0	0	0	A7
7	1	1	1	1	1	0	0	0	0	A8
[truncated: 1,682 more rows]

## Sheet: figure_S5
amy_item_resp	amy_item_unresp	amy_loc_resp	amy_loc_unresp	hipp_item_resp	hipp_item_unresp	hipp_loc_resp	hipp_loc_unresp	ec_item_resp	ec_item_unresp	ec_loc_resp	ec_loc_unresp	phc_item_resp	phc_item_unresp	phc_loc_resp	phc_loc_unresp
1.41111	-0.118528	0.00719261	0.0103393	-0.0481711	-0.0178546	0.104126	0.028255	1.10805	-0.103575	0.0372982	-0.0839343	0.176852	-0.192983	0.616264	-0.1243
2.07085	-0.191523	-0.124088	0.119733	0.819019	-0.0728322	-0.128867	0.228182	0.630534	-0.342809			-0.0957289	0.0988768	0.38286	0.083042
0.643009	-0.341537	0.0816187	0.0174294	0.515441	-0.314443	0.0623411	0.0480274	0.583869	-0.250024			0.314237	0.264286	0.0295193	-0.00673035
0.964774	0.0462991	0.174207	0.0983331	-0.00538378	0.0745535	0.0122351	-0.00819729	1.06214	-0.264366			0.0817379	-0.0301145	0.182999	0.310753
0.666257	-0.0721534	-0.118989	0.00619172	0.202286	0.19186	0.286522	0.0936763	0.0530397	-0.0300805			0.296407		0.234908	0.347656
0.230483	-0.00535289	0.345823	0.0818893	0.0902514	-0.0631859	0.159891	-0.0632127	1.01651	-0.142558			0.291959	-0.0425215	0.0608131	0.0200438
0.786361	-0.236233	0.150656	-0.00944228	0.567749	-0.189439	-0.0327635	0.182239	0.345454	-0.0709199			0.220184	-0.0177634	0.202854	0.202667
0.0310572	0.0359066	0.144352	0.0829351	0.130847	-0.117162	0.00855253	0.0458757	0.133166	-0.0357374			0.0304318	0.244361	0.443624	0.19884
0.87869	-0.23536	0.00759279	0.0655542	1.79942	0.0360176	0.198658	-0.0208677	0.062152	-0.0259739			0.414308	-0.118709	0.0631281	-0.0245458
-0.115967	0.12267	-0.151817	0.0216717	-0.0097715	-0.0589982	-0.0555197	0.170818	0.0440239	-0.00703294			0.524523	-0.16208	0.336141	0.335194
0.22468	0.0705352	-0.0634073	-0.052093	0.263447	-0.0281058	0.0911365	0.208612	0.165299	-0.100182			0.241822	-0.0327931	0.393944	0.106093
0.12751	-0.0632946	0.0526712	0.258384	0.585511	0.105836	0.135299	0.166333	0.35481	-0.120149			0.15544	-0.0414648	0.378049	-0.00130916
0.439435	-0.0958108	0.107261	0.00103521	1.70516	-0.109325	0.0647214	0.0579997	0.250495	-0.16304			0.939662	0.108639	-0.00776634	-0.0959564
0.474117	0.0944625	0.112926	0.183909	0.703188	-0.183436	-0.0258911	-0.0539329	0.733152	-0.0147604			0.190117	-0.0984132	0.467306	0.156692
0.98871	-0.111595	0.177149	0.0923695	0.245447	-0.0339884	0.144145	-0.0246326	0.294026	-0.0722684			0.568044	0.0256906	0.432744
0.213709	-0.0374444	-0.06198	0.0777789	0.0505254	0.00817386	0.0384079	0.132604	1.61082	-0.0915862			0.216204	0.0164553	0.198899	0.0756082
0.51316	-0.0320052	-0.0507018	-0.00106805	0.61171	-0.214336	-0.0637545	0.0147885	0.95139	-0.21137			2.25826	-0.265391	0.0235721	-0.0616724
0.0054356	0.139678	-0.021349	-0.0188186	0.562422	-0.0602576	-0.0316281	-0.0566642	0.498396	-0.00673995			0.193365	0.462636	0.249454	0.0554837
0.209107	-0.00267039	0.0797214	0.111759	0.226283	0.0361386	0.158071	0.00307189	0.802911	-0.05094			0.346674		0.38594	0.177779
0.448344	0.0481808	0.0972885	0.184957	-0.0027129	0.0541493	0.105386	0.0618952	0.73535	-0.0350585			1.49764	-0.0432403	0.350462	0.043687
0.827017	0.0582918	0.112809	-0.00243686	0.301217	-0.0746412	0.115408	0.0202328	1.08794	-0.250674			0.398943	-0.0828662	0.0721737	-0.0905635
0.372151	0.0710654	0.0225347	0.132502	0.402333	0.0107815	0.0394672	0.0449713	0.0949684	0.0758397			-0.077934	0.149209	0.0226807	0.0271575
0.325113	0.00382633	-0.0300334	-0.0888019	1.08866	-0.0855799	0.221234	0.116349	1.16072	-0.124013			0.296988	-0.122694	0.211561	-0.0581795
0.174441	0.0648918	0.0105569	0.163356	0.483037	-0.234681	-0.149282	0.000966852	0.652786	-0.112192			0.442533		0.0254875	-0.0917265
-0.0155445	0.00306611			0.655637	-0.0317886	0.17896	-0.0467789	1.37226	-0.208211			0.432744		0.309663	0.00812057
-0.181023	0.162444			0.510538	-0.113843	0.269293	0.160695	1.22225	-0.0876667			0.427752	0.24491	0.068418	0.0754053
0.138847	0.115915			0.107227	0.0269702			0.676268	0.0810067			1.63785	-0.148082	0.162307	0.228188
0.062918	-0.0248773			-0.183752	-0.054237			0.552748	-0.0177558			0.521267	0.00928502	0.439427	0.379703
1.26472	-0.117859			0.180028	-0.132652			0.457525	0.0824445			0.396326	-0.205331	0.133839	0.23248
1.2154	-0.276478			0.0942822	0.0296495			2.35547	-0.105062			1.01078	-0.12547	0.459608	0.247381
0.12102	-0.0017787			0.0678195	-0.0139984			0.314635	-0.117516			0.0367376	-0.0193192	1.24166	0.362064
1.00853	-0.137187			0.155417	-0.00718175			0.443706	0.00567472			0.187091	-0.160042	0.27188	0.197916
0.251834	-0.240296			0.221947	0.0625085							-0.0443156	-0.157545	0.182677	0.244312
-0.00345645	-0.0723996			0.344726	0.0888488							-0.131699	0.0158977	0.886334	0.568603
-0.0146709	-0.0963231			0.270346	-0.0200469							0.806488	-0.0146691	0.213509	0.332507
-0.00295442	-0.124708			0.195537	0.133774							0.0703998	0.028607	0.666045	0.28831
0.0264527	-0.110633			0.0646072	0.145188							0.422736	0.0853952	0.407347	0.303879
-0.0267067	-0.0954684			0.0897173	0.0806937							1.88974	-0.00452071	0.532726	0.0449329
-0.0854113	0.0258681			0.270299	-0.0198103							0.229013	0.101042	0.366742	0.141573
1.30246	-0.0735255			0.342162	0.139532							0.953774	0.302631	0.543793	0.275971
0.585204	-0.0559555			0.025297	-0.0373488							0.711629	0.164323	0.476815	0.145906
0.619808	0.0456028			0.527376	-0.0525756							0.142122		0.110744	0.0199068
0.659496	-0.0986858			0.202364	-0.147331							0.743861	0.165572	0.104727	-0.00545655
0.498071	0.03886			0.311893	-0.129585							1.17812	-0.13982	0.11394	-0.0629437
0.807656	-0.037003			0.481553	-0.0301989							0.7916	0.0908337	0.326659	0.058047
0.649253	0.0731206			-0.283605	0.0764336							0.121172	0.318311	0.255191	-0.0401224
0.5425	0.00715893			0.0131168	-0.0563208							1.00352	0.347571	-0.089253	0.116993
0.623417	-0.0406056			-0.0200435	-0.0563469							0.637525	0.235788	0.0938114	-0.0812176
0.286623	0.0460918			0.597643	0.0694749							0.551876	0.252328	-0.0335831	0.0336315
0.38799	-0.00779901			0.0719048	-0.0120856							1.59143	0.0786887	0.0590759	-0.0176334
1.02515	0.0146156			0.898263	-0.174694							0.269605	0.185957	0.0180494	-0.0378163
0.445639	0.054508			0.227698	-0.0124444							-0.112321	0.0546282	0.634202	0.254738
0.2068	-0.0029933			-0.163937	-0.0498686							0.927146	0.33692	0.287812	0.162343
0.243938	0.160501			0.892286	-0.0745288							1.10987	0.845819
0.324192	-0.079024			0.185986	0.0659796							0.673609	0.0781401
0.129175	0.0916163			1.75858	-0.10045							0.630567	-0.155644
0.560821	-0.0319194			0.442125	0.00951711							0.495419	0.266492
0.207609	0.0834519			0.297867	-0.000714612							2.29038	-0.125
0.231914	-0.197431			0.167651	-0.0562444							0.545835	-0.181316
0.150155	-0.0541857			0.350504	-0.190335							0.411257	0.0540357
0.1677	-0.0292615			0.941322	-0.145792							1.27661	-0.144331
0.454054	0.0540278			0.0845464	0.0119195							0.555259	0.0338927
0.562242	-0.140462			-0.0849044	-0.0658821							0.638674	-0.0336595
1.23525	-0.0760919			0.278181	0.0986566							0.745868	0.0966353
0.602871	-0.0720677			0.733521	0.0974794							1.13812	-0.0420157
0.517302	-0.0142792			0.195118	0.0278842							3.83513	0.0665922
0.0871848	0.0373924			-0.277341	-0.106483							0.319977	-0.254893
0.207669	-0.0500324			0.250497	0.101582							0.0299035	-0.0845719
0.222165	-0.0154726			0.313809	0.00479042							-0.0228951	-0.161145
0.16628	-0.052854			0.235449	0.112868							0.105836	0.146211
0.303264	0.0579432			0.217658	0.12679							0.381787	0.0836902
1.5322	-0.198148			0.442036	-0.0389184							0.0285697	0.171773
0.0234561	-0.0975237			0.421669	-0.0222867							0.356046	-0.0690853
0.80029	-0.0271876			0.171592	0.00732888							0.100135	-0.0678589
0.0963847	0.108519			0.806273	-0.102524							0.320176	-0.0634829
1.56755	-0.081406			0.832748	0.0285783							0.30188	-0.0461353
0.152227	0.0131281			1.13566	0.030835							0.411339	-0.0886151
0.219908	-0.196976			0.626643	0.014405							0.7611	-0.168739
0.186618	0.065737			0.68383	-0.0533592							0.693473	-0.236379
0.552264	0.10053			0.343623	-0.220095							0.332175	-0.155825
				1.31771	-0.232554							0.943849	-0.0783363
												0.20359	-0.104001
												0.163368	-0.0117545
												1.53316	-0.0552206
												0.311801	-0.659731
												0.58264	-0.374104
												0.596458	-0.186935
												0.0539928	-0.0299091
												0.337805	-0.142708
												0.183754	-0.570617
												2.22319	-0.368358
												1.20349	-0.241854
												0.709157	-0.0157191
												1.04689	-0.148763
												0.937898	-0.137483
												0.651901	-0.048255

## Sheet: figure_S6
hists_item_Amy	0	0	0	0	0	0	0	1	3	16	44	138	282	467	776	1112	1276	1295	1271	1025	845	572	402	212	138	67	38	14	3	3
hists_item_Hipp	0	0	0	0	0	0	0	0	0	0	0	0	0	0	2	1	8	19	56	111	176	357	529	757	972	1170	1159	1165	1032	826	638	411	264	165	89	55	22	7	5	3	1
hists_item_EC	2069	3944	2661	1031	242	48	4	1
hists_item_PHC	0	0	0	0	0	0	0	0	0	0	0	0	0	0	0	0	0	0	0	0	0	0	0	0	0	0	0	0	0	0	3	11	22	50	128	248	391	577	849	1021	1225	1255	1160	966	768	509	362	214	119
binCenters_item_Amy	0.000447628	0.00134288	0.00223814	0.00313339	0.00402865	0.0049239	0.00581916	0.00671441	0.00760967	0.00850492	0.00940018	0.0102954	0.0111907	0.0120859	0.0129812	0.0138765	0.0147717	0.015667	0.0165622	0.0174575	0.0183527	0.019248	0.0201432	0.0210385	0.0219338	0.022829	0.0237243	0.0246195	0.0255148	0.02641
binCenters_item_Hipp	0.000359454	0.00107836	0.00179727	0.00251618	0.00323508	0.00395399	0.0046729	0.0053918	0.00611071	0.00682962	0.00754853	0.00826743	0.00898634	0.00970525	0.0104242	0.0111431	0.011862	0.0125809	0.0132998	0.0140187	0.0147376	0.0154565	0.0161754	0.0168943	0.0176132	0.0183321	0.019051	0.0197699	0.0204889	0.0212078	0.0219267	0.0226456	0.0233645	0.0240834	0.0248023	0.0255212	0.0262401	0.026959	0.0276779	0.0283968	0.0291157
binCenters_item_EC	0.000875657	0.00262697	0.00437828	0.0061296	0.00788091	0.00963222	0.0113835	0.0131349
binCenters_item_PHC	0.000830565	0.00249169	0.00415282	0.00581395	0.00747508	0.00913621	0.0107973	0.0124585	0.0141196	0.0157807	0.0174419	0.019103	0.0207641	0.0224252	0.0240864	0.0257475	0.0274086	0.0290698	0.0307309	0.032392	0.0340532	0.0357143	0.0373754	0.0390365	0.0406977	0.0423588	0.0440199	0.0456811	0.0473422	0.0490033	0.0506645	0.0523256	0.0539867	0.0556478	0.057309	0.0589701	0.0606312	0.0622924	0.0639535	0.0656146	0.0672757	0.0689369	0.070598	0.0722591	0.0739203	0.0755814	0.0772425	0.0789037	0.0805648
hists_loc_Amy	0	0	0	0	0	0	0	0	0	0	5	11	22	58	115	216	364	555	703	911	1068	1074	1143	1023	843	608	461	316	228	117	65	42	26	17	3	4	2
hists_loc_Hipp	0	0	0	0	0	0	0	0	0	0	0	0	0	0	0	0	1	4	7	19	44	81	120	238	407	579	769	916	1010	1081	1001	931	824	646	480	300	222	134	88	44	34	11	7	2
hists_loc_EC	1094	2777	3081	1920	791	262	61	13	1
hists_loc_PHC	0	0	0	0	0	0	0	0	0	0	0	0	0	0	0	0	0	0	0	0	0	0	0	0	0	0	0	0	0	1	0	4	5	14	40	96	188	307	447	640	861	1023	1122	1162	1109	857	725	523	365
binCenters_loc_Amy	0.000447628	0.00134288	0.00223814	0.00313339	0.00402865	0.0049239	0.00581916	0.00671441	0.00760967	0.00850492	0.00940018	0.0102954	0.0111907	0.0120859	0.0129812	0.0138765	0.0147717	0.015667	0.0165622	0.0174575	0.0183527	0.019248	0.0201432	0.0210385	0.0219338	0.022829	0.0237243	0.0246195	0.0255148	0.02641	0.0273053	0.0282005	0.0290958	0.029991	0.0308863	0.0317816	0.0326768
binCenters_loc_Hipp	0.000359454	0.00107836	0.00179727	0.00251618	0.00323508	0.00395399	0.0046729	0.0053918	0.00611071	0.00682962	0.00754853	0.00826743	0.00898634	0.00970525	0.0104242	0.0111431	0.011862	0.0125809	0.0132998	0.0140187	0.0147376	0.0154565	0.0161754	0.0168943	0.0176132	0.0183321	0.019051	0.0197699	0.0204889	0.0212078	0.0219267	0.0226456	0.0233645	0.0240834	0.0248023	0.0255212	0.0262401	0.026959	0.0276779	0.0283968	0.0291157	0.0298347	0.0305536	0.0312725
binCenters_loc_EC	0.000875657	0.00262697	0.00437828	0.0061296	0.00788091	0.00963222	0.0113835	0.0131349	0.0148862
binCenters_loc_PHC	0.000830565	0.00249169	0.00415282	0.00581395	0.00747508	0.00913621	0.0107973	0.0124585	0.0141196	0.0157807	0.0174419	0.019103	0.0207641	0.0224252	0.0240864	0.0257475	0.0274086	0.0290698	0.0307309	0.032392	0.0340532	0.0357143	0.0373754	0.0390365	0.0406977	0.0423588	0.0440199	0.0456811	0.0473422	0.0490033	0.0506645	0.0523256	0.0539867	0.0556478	0.057309	0.0589701	0.0606312	0.0622924	0.0639535	0.0656146	0.0672757	0.0689369	0.070598	0.0722591	0.0739203	0.0755814	0.0772425	0.0789037	0.0805648
measuredValue_item_Amy	0.0716204
measuredValue_item_Hipp	0.0582315
measuredValue_item_EC	0.056042
measuredValue_item_PHC	0.159468
measuredValue_loc_Amy	0.0214861
measuredValue_loc_Hipp	0.0186916
measuredValue_loc_EC	0.00175131
measuredValue_loc_PHC	0.0880399
empSize_item_Amy	0
empSize_item_Hipp	0
empSize_item_EC	0
empSize_item_PHC	0
empSize_loc_Amy	0.23105
empSize_loc_Hipp	0.81155
empSize_loc_EC	0.75175
empSize_loc_PHC	0.0027
[truncated: 10 more columns]
